# Supplementary material for: Pervasive mRNA uridylation in fission yeast is catalysed by both Cid1 and Cid16 terminal uridyltransferases
Source: PLoS One. 2023 May 23;18(5):e0285576. doi: 10.1371/journal.pone.0285576 (PMC10204976; doi:10.1371/journal.pone.0285576)
Supplement: S1 Table — Table content section S1: number of reads with polyA or poly(A)U extensions detected in analysed samples; section S2: stress conditions used in growth experiment (S1 Fig); section S3: differentially expressed genes list; section S4: functional categories significantly enriched or underrepresented in lists of differentially expressed genes; section S5: summary statistics of RNA sequencing experiment. (XLSX) [file pone.0285576.s003.xlsx]

## Sheet: wt_c16_intersection
Suppl. Table S1. Number of reads with polyA or poly(A)U extentions detected in analysed samples.
gene	WT_1_polyA	WT_1_polyAU	C16_1_polyA	C16_1_polyAU	WT_2_polyA	WT_2_polyAU	C16_2_polyA	C16_2_polyAU
SPAC1F8.07c	134	18	245	28	130	22	173	24
SPAC11D3.02c	20	0	15	1	14	0	14	2
SPAC11D3.13	1	1	6	0	0	0	3	0
SPAC11D3.17	6	1	7	0	3	0	6	0
SPAC5H10.03	7	0	10	0	6	0	6	0
SPAC5H10.13c	1	0	2	1	2	0	5	0
SPAC13G6.01c	1	0	4	0	3	1	0	0
SPAC13G6.02c	68	0	94	2	56	2	81	3
SPAC13G6.06c	4	1	14	3	1	1	5	2
SPAC13G6.07c	24	1	28	3	7	0	24	0
SPAC13G6.09	2	0	3	1	1	0	1	0
SPAC13G6.10c	2	1	3	1	4	0	3	1
SPAC24B11.11c	1	0	3	0	4	0	4	0
SPAC24B11.12c	5	0	6	1	1	0	0	1
SPAC806.03c	28	1	56	2	19	0	42	2
SPAC806	5	0	6	0	0	0	5	0
SPAC806.04c	4	0	0	0	2	0	4	0
SPAC806.06c	2	1	2	0	3	0	2	1
SPAC1F5.06	4	2	2	0	2	1	2	0
SPAC1F5.03c	3	0	5	0	0	0	5	0
SPAC1F5.02	7	1	11	3	11	1	11	1
SPAC18B11.06	3	0	0	1	2	0	0	0
SPAC18B11.05	1	0	2	1	0	0	2	0
SPAC18B11.02c	2	0	3	0	2	0	1	1
SPAC12G12.08	3	0	4	0	2	0	2	0
SPAC12G12.06c	8	0	5	0	5	0	6	4
SPAC12G12.04	9	1	11	0	2	1	9	2
SPAC630.03	3	0	1	0	0	1	2	0
SPAC630.08c	5	1	15	0	3	1	4	1
SPAC630.13c	9	0	8	0	9	0	9	0
SPAC630.14c	5	0	2	0	7	0	11	2
SPAC1751.02c	3	0	5	0	3	0	3	0
SPAC1751.04	3	0	0	0	1	1	0	0
SPAC1751.03	7	1	11	0	7	0	7	2
SPAC31A2.05c	3	2	1	1	0	2	3	1
SPAC31A2.08	5	0	5	0	0	0	1	0
SPAC13C5.01c	1	0	3	1	0	0	5	0
SPAC13C5.02	5	0	0	0	5	1	5	1
SPAC13C5.07	9	1	12	0	3	0	6	1
SPAC23E2.02	1	0	1	0	0	0	3	0
SPAC24H6.10c	1	0	4	0	0	3	0	1
SPAC24H6.07	19	0	25	0	7	0	24	0
SPAC24H6.04	0	1	5	1	3	1	3	2
SPAPB21F2.02	1	1	1	0	0	0	2	1
SPAC227.07c	2	0	4	0	2	0	0	1
SPAC227.09	3	0	5	0	3	1	4	0
SPAC227.10	5	0	3	0	9	0	2	0
SPAC227.12	4	0	1	0	3	0	3	0
SPAC227.13c	3	1	3	0	5	2	4	0
SPAC227.18	9	0	15	1	10	0	11	1
SPAC2F7.05c	3	1	2	0	0	0	3	1
SPAC2F7	0	1	3	0	2	1	2	1
SPAC2F7.13c	9	1	10	0	4	0	14	0
SPAC2F7.16c	3	0	4	0	1	0	5	0
SPAC13A11.01c	1	0	3	0	2	0	6	0
SPAC13A11.02c	11	1	25	1	3	0	9	1
SPAC13A11.03	4	1	2	1	3	0	1	0
SPAC13A11.05	5	0	6	0	0	0	3	1
SPAC3H8.02	4	0	1	1	1	0	1	0
SPAC3H8.03	1	0	0	0	3	0	2	0
SPAC3H8.10	3	0	3	0	7	0	1	1
SPAC1F3.05	0	1	2	2	1	1	5	1
SPAC1F3.06c	3	1	2	1	2	0	5	2
SPAC1D4.02c	1	0	2	1	1	0	4	0
SPAC1D4.04	3	0	9	0	1	0	7	0
SPAC22F3.07c	5	1	11	0	1	0	0	0
SPAC1296.02	6	3	12	0	4	0	9	1
SPAC1296.05c	2	3	3	0	1	1	0	0
SPAPJ696.02	5	0	4	0	5	1	3	0
SPAC22G7.06c	3	4	4	1	1	0	4	3
SPAC22G7.10	3	0	4	0	1	0	3	0
SPAC4G8.13c	0	0	1	1	0	0	3	0
SPAC16C9.02c	1	0	6	0	5	0	4	0
SPAC16C9.03	1	0	4	0	1	1	3	1
SPAC16C9.06c	2	0	9	0	3	0	3	1
SPAC2G11.03c	1	0	2	1	2	1	2	1
SPAC2G11.12	2	0	2	1	0	0	2	0
SPAC521.02	7	2	7	6	5	3	14	2
SPAC521.05	164	3	201	11	122	3	160	8
SPAC23G3.0	2	0	0	0	1	0	6	0
SPAC23G3.02c	0	0	0	2	2	1	1	0
SPAC23G3.06	3	0	3	0	2	0	2	3
SPAC23G3.12c	7	0	2	2	4	2	3	0
SPAC22H12.01c	3	1	0	1	0	1	5	2
SPAC22H12.02	3	0	0	0	4	0	2	0
SPAC22H12.04c	127	9	113	12	102	11	126	9
SPAC1687.02	1	0	3	0	0	0	2	0
SPAC1687.05	3	0	2	0	1	0	3	0
SPAC1687.06c	92	15	114	22	60	23	84	31
SPAC1687.09	11	2	14	1	5	0	7	1
SPAC1687	6	1	7	0	0	0	1	0
SPAC1687.12c	11	1	11	3	1	1	8	0
SPAC222.09	5	0	3	0	1	0	3	0
SPAC222.12c	10	0	7	0	8	0	11	2
SPAC821.03c	1	0	2	0	0	0	1	2
SPAC821.06	3	0	1	1	1	2	1	2
SPAC821.09	12	10	9	10	10	2	8	9
SPAC821.10c	27	1	31	1	18	0	47	1
SPAC139.01c	1	0	6	0	0	0	2	0
SPAC23C4.03	1	0	5	2	0	0	0	0
SPAC23C4.09c	4	0	6	1	2	0	10	0
SPAC23C4.15	2	0	3	0	3	0	4	0
SPAC23C4.17	1	0	6	1	3	0	0	1
SPAC1A6.01c	1	0	3	0	0	0	5	2
SPAC1A6.04c	3	1	6	0	2	0	4	1
SPAC30D11.13	1	0	3	2	0	0	0	0
SPAC30D11.12	18	4	18	10	10	6	19	8
SPAC30D	3	1	1	0	3	1	1	0
SPAC30D11.08c	1	0	1	0	0	0	4	0
SPAC30D11.04c	3	0	0	0	0	0	3	0
SPAC56F8.03	3	0	9	0	2	0	6	1
SPAC56F8.05c	2	0	0	0	1	0	0	0
SPAC56F8.08	1	0	7	0	2	0	5	1
SPAC22A12.04c	14	0	27	1	11	1	11	1
SPAC22A12.05	1	0	2	0	3	0	3	0
SPAC22A12.07c	1	0	2	0	0	0	1	2
SPAC22A12.09c	4	0	1	0	1	0	1	0
SPAC22A12	6	5	11	9	6	1	10	4
SPAC22A12.12c	2	0	5	0	2	0	2	3
SPAC22A12.15c	10	1	7	3	7	0	11	2
SPAC22A12.16	10	2	9	0	6	1	8	0
SPAC4C5.03	4	1	3	0	0	0	0	0
SPAC10F6.01c	5	0	3	0	1	0	2	0
SPAC10F6.03c	15	1	16	1	3	2	14	0
SPAC10F6.06	6	0	11	1	3	0	3	2
SPAC10F6.07c	0	0	3	1	1	0	2	2
SPAC10F6.12c	3	0	2	0	1	0	2	1
SPAC10F6.13c	1	0	3	0	4	0	3	0
SPAC10F6.16	3	1	0	0	4	0	3	1
SPAC10F6.17c	6	1	5	0	6	0	11	0
SPAC56E4.03	1	1	2	1	3	0	0	1
SPAC56E4.04c	29	3	25	1	14	1	34	4
SPAC1420.01c	1	0	0	0	4	0	0	0
SPAC1420.02c	2	0	1	0	3	0	2	2
SPAC1420.03	2	0	5	0	3	0	2	0
SPAPB17E12.05	2	0	12	0	11	0	5	1
SPAPB17E12.13	12	3	28	8	28	7	21	5
SPAPB17E12.14c	3	0	6	0	4	0	0	0
SPAC1565.0	3	0	2	0	2	1	3	0
SPAC1565.08	25	3	51	4	30	2	32	5
SPAC6F12.04	0	0	2	0	0	0	0	0
SPAC6F12.07	13	2	20	4	12	4	14	1
SPAC6F12.10c	1	2	0	1	0	0	0	3
SPAC6F12.12	2	0	1	0	0	0	4	0
SPAC6F12.13c	22	0	47	0	17	1	32	0
SPAC6F12.16c	2	2	1	0	3	0	0	0
SPAC19E9.03	2	0	4	2	3	1	5	0
SPAC57A10.14	4	1	11	2	2	1	3	0
SPAC57A10.10c	9	0	9	1	3	0	7	0
SPAC57A10.12c	1	1	4	0	1	0	3	1
SPAC20G8.02	2	0	3	1	0	1	0	1
SPAC20G8.04c	1	0	2	0	0	0	1	0
SPAC20G8.05c	0	0	1	1	0	0	1	0
SPAC20G8.07c	10	0	10	0	2	1	16	0
SPAC20G8.09c	5	4	7	3	4	4	2	5
SPAC3A12.03c	1	0	2	0	1	0	3	0
SPAC3A12.09c	2	0	5	0	0	0	2	0
SPAC3A12.10	13	1	15	0	5	2	7	1
SPAC3A12.13c	5	1	11	1	3	0	4	0
SPAC3A12.14	1	0	5	1	1	1	1	0
SPAC3A12.16c	20	0	26	0	22	0	27	1
SPAC9.02c	4	0	5	0	4	0	2	1
SPAC9.05	1	0	2	1	1	0	3	0
SPAC9.06c	1	0	3	0	2	0	3	0
SPAC9.09	2	1	4	2	2	0	3	0
SPAC5D6.12	2	0	0	0	2	0	2	0
SPAC5D6.04	1	2	1	0	2	0	0	0
SPAC5D6.0	5	0	13	0	6	0	2	0
SPAC57A7.12	31	1	39	1	22	2	35	1
SPAC57A7	4	1	3	0	2	0	3	1
SPAC57A7.06	2	0	5	1	0	0	8	1
SPAC57A7.04c	4	2	11	0	6	2	3	2
SPAC57A7.15c	2	0	1	0	2	0	1	0
SPAC1705.03c	10	1	10	1	6	1	12	0
SPAC23H4.18c	3	0	1	0	1	0	4	0
SPAC23H4.12	2	0	3	0	2	0	5	0
SPAC23H4.13c	1	0	4	0	2	0	3	1
SPAC23H4.10c	4	0	5	0	1	0	9	1
SPAC23H4.07c	1	0	2	0	0	1	2	0
SPAC23H4.06	24	1	32	2	15	1	11	1
SPAC23H4.03c	1	1	3	0	1	0	2	1
SPAP27G11.05c	7	0	11	3	5	1	11	1
SPAP27G11.09c	0	0	0	0	1	0	0	0
SPAP27G11.12	4	1	2	1	2	1	2	1
SPAC343.01c	1	0	6	1	3	0	2	0
SPAC343.05	3	1	1	1	1	0	3	0
SPAC343.08c	2	1	1	0	3	1	3	0
SPAC343.09	7	0	9	1	2	0	5	0
SPAC343.16	10	2	15	2	5	2	14	4
SPAC824.05	0	1	2	0	0	2	1	1
SPAC824.09c	2	0	6	0	0	0	2	0
SPAC664.04c	20	3	12	0	10	0	16	0
SPAC664.05	172	15	247	19	135	25	195	34
SPAC664.06	31	1	39	3	22	1	19	3
SPAC664.08c	1	0	3	1	1	0	4	0
SPAC664.10	2	0	2	0	1	0	4	0
SPAC664	4	1	7	6	3	1	8	2
SPAC664.12c	1	0	2	0	0	0	3	0
SPAC17A5.03	1024	23	1149	28	775	19	966	36
SPAC17A5.15c	5	0	12	1	11	0	6	0
SPAC17A5.16	1	1	0	2	0	2	2	2
SPAC1002.03c	2	0	0	1	0	1	6	0
SPAC1002.09c	3	0	3	0	3	0	10	0
SPAC1002.13c	5	10	16	15	5	5	6	15
SPAC1002.18	1	0	2	0	0	0	0	1
SPAC1399.06	2	0	3	0	1	0	2	0
SPAPB1A10.16	0	0	1	0	1	0	5	0
SPAPB1A10.11c	2	0	5	0	1	0	5	0
SPAPB1A10.13	3	0	9	0	6	0	1	0
SPAC140.0	1	0	3	0	1	0	1	0
SPAC140.02	3	1	8	1	3	1	3	0
SPAC110.0	2	3	2	0	4	0	2	1
SPAC110.03	2	0	5	1	5	0	2	0
SPAC110.04c	5	1	3	1	0	2	5	0
SPAP14E8.02	2	0	4	0	3	0	4	1
SPAC3H1.03	1	0	5	0	1	2	3	1
SPAC3H1.05	1	0	4	2	2	0	5	0
SPAC3H1.07	16	0	21	3	13	1	14	0
SPAC9G1.03c	24	1	32	0	19	2	25	0
SPAC9G1.05	2	1	1	0	4	0	4	1
SPAC9G1.08c	4	0	0	1	1	0	1	0
SPAC9G1.10c	3	0	1	0	2	0	2	0
SPAC9G1.12	5	0	8	1	1	0	4	0
SPAC9G1.13c	1	0	2	0	1	0	4	0
SPAC17H9.0	0	0	3	0	1	0	3	0
SPAC17H9.04c	8	0	7	0	9	0	7	1
SPAC17H9.07	13	1	7	1	3	0	12	1
SPAC17H9.10c	3	0	2	0	2	0	0	0
SPAC17H9.13c	1	0	4	0	1	0	1	0
SPAC17H9.16	6	3	6	2	7	1	10	4
SPAC607.03c	27	1	42	2	20	1	36	1
SPAC607.04	7	0	3	0	3	0	3	0
SPAC607.07c	3	0	6	0	2	1	4	2
SPAC732.0	5	4	5	5	2	1	3	13
SPAC3C7.01c	1	0	7	0	0	1	8	0
SPAC3C7.08c	14	0	21	2	7	0	12	2
SPAC3C7.11c	5	0	5	0	2	1	1	6
SPAC3C7.14c	5	0	2	0	1	0	1	0
SPAC631.02	1	0	1	0	0	0	1	0
SPAC23C11.02c	2	0	1	1	4	0	5	0
SPAC23C11.05	23	3	42	0	20	1	32	0
SPAC23C	1	0	3	1	2	0	0	0
SPAC23C11.13c	2	0	2	0	1	0	3	0
SPAC23C11.14	1	1	5	0	1	0	0	0
SPAC13F5.01c	1	0	2	1	0	0	4	1
SPAC1783.02c	2	0	2	2	0	1	2	0
SPAC1783.05	1	0	3	1	0	0	0	0
SPAC1783.08c	33	0	43	2	23	2	44	1
SPAC18G6.03	3	0	7	0	1	0	4	0
SPAC18G6.04c	1	0	2	1	2	1	5	1
SPAC18G6.05c	4	1	8	2	6	2	7	2
SPAC18G6.06	5	0	9	0	7	0	12	0
SPAC18G6.07c	1	0	4	0	2	1	1	1
SPAC18G6.14c	50	5	88	3	54	2	48	4
SPAC13D6.02c	3	0	8	0	4	0	3	1
SPAC13D6.04c	5	0	6	0	1	0	3	1
SPAC4G9.03	2	0	9	1	2	0	2	0
SPAC4G9.06c	10	0	5	1	1	0	11	1
SPAC4G9.09c	1	0	3	1	4	0	2	0
SPAC4G9.11c	12	1	8	1	0	1	7	0
SPAC4G9.12	1	0	3	0	1	0	5	0
SPAC4G9.14	2	0	2	0	3	0	0	0
SPAC4G9.15	2	0	0	0	1	1	0	0
SPAC4G9.16c	13	1	26	3	16	1	35	2
SPAC13G7.04c	3	0	6	1	5	2	3	2
SPAC13G7.07	3	0	3	0	0	0	3	0
SPAC13G7.08c	3	1	0	0	3	0	0	0
SPAC13G7	1	0	2	0	1	0	4	1
SPAC13G7.12c	1	0	6	0	1	0	4	0
SPAC6C3.02c	56	1	65	4	44	1	61	4
SPAC17G8.04c	2	0	0	0	3	0	1	0
SPAC17G8.06c	1	0	1	0	0	1	2	1
SPAC17G8.07	1	0	3	0	1	0	1	0
SPAC17G8.08c	4	0	2	1	1	0	3	0
SPAC17G8.13c	1	0	4	1	4	0	3	0
SPAC22H10.03c	5	0	3	0	2	0	9	0
SPAC22H10.04	2	0	6	0	2	0	2	0
SPAC22H10.09	3	0	7	1	4	0	3	0
SPAC22H10.12c	2	0	2	0	0	0	3	0
SPAC6B12.18	2	0	7	0	3	0	6	0
SPAC6B12.12	3	0	1	1	4	0	4	0
SPAC6B12.14c	2	0	1	0	4	0	2	0
SPAC6B12.13	6	3	8	3	4	0	10	2
SPAC6B12.15	35	6	41	3	28	2	37	2
SPAC19A8.14	9	1	21	0	12	0	22	1
SPAC19A8.04	3	9	2	5	1	6	3	4
SPAC23H3.06	3	0	2	0	2	1	1	1
SPAC23H3.09c	6	0	8	1	6	0	6	0
SPAC23H3.13c	1	1	3	1	0	0	3	0
SPAC25H1.10c	4	0	6	1	5	1	13	0
SPAC4A8.02c	4	0	6	1	3	0	5	0
SPAC4A8.03c	1	0	3	0	1	0	2	0
SPAC4A8.04	0	0	3	0	3	0	2	0
SPAC4A8.05c	2	1	0	0	1	0	0	0
SPAC4A8.06c	11	1	16	1	6	0	12	0
SPAC4A8.11c	1	0	5	0	3	0	3	5
SPAC4A8.12c	2	0	3	0	4	0	1	0
SPAC4A8.13c	2	0	3	0	5	1	10	0
SPAC4A8.14	4	0	1	0	1	1	2	0
SPAC4A8.15c	1	0	1	0	2	0	5	0
SPAC4A8.16c	7	3	15	2	6	0	11	0
SPAC823.17	6	0	6	1	4	0	0	1
SPAC823.04	1	4	0	2	0	3	1	2
SPAC823.07	3	1	2	0	1	0	2	0
SPAC823.09c	1	0	4	0	0	0	2	0
SPAC823	1	1	3	0	1	0	1	0
SPAC823.14	2	1	2	0	3	0	3	0
SPAC7D4.15c	7	0	6	0	8	0	11	1
SPAC7D4.07c	5	6	12	9	7	5	10	10
SPAC7D4.06c	6	3	6	1	9	2	5	3
SPAC7D4.04	1	0	2	0	0	0	3	0
SPAC7D4.02c	1	0	2	0	1	0	3	1
SPAC4F8.14c	3	0	2	0	6	1	3	0
SPAC4F8.12c	1	1	0	0	0	0	0	0
SPAC4F8.10c	3	1	0	1	2	0	2	1
SPAC4F8.07c	17	2	42	1	17	1	31	4
SPAC4F8.03	5	0	8	0	2	0	2	0
SPAC644.11c	1	0	3	0	3	0	1	2
SPAC644.10	4	0	4	0	1	0	3	0
SPAC644.15	124	6	136	6	98	7	159	7
SPAPB2B4.06	3	0	5	1	5	0	2	0
SPAC6F6.03c	0	0	1	1	2	0	1	1
SPAC6F6.05	4	0	2	1	0	0	5	0
SPAC6F6.07c	2	1	0	0	0	0	1	0
SPAC6F6.10c	6	0	20	0	8	1	15	1
SPAC6F6.13c	3	0	2	0	1	1	4	0
SPAC6F6.15	2	1	1	1	3	0	5	0
SPAC1805.02c	7	0	12	0	6	1	4	0
SPAC1805.06c	2	1	2	0	2	0	5	0
SPAC1805.08	6	0	5	0	2	1	2	0
SPAC1805.11c	26	9	50	6	31	2	38	3
SPAC1805.12c	10	1	8	0	4	1	6	0
SPAC1805.13	126	5	131	4	96	0	127	7
SPAC1805.17	2	0	0	0	4	0	0	2
SPAC1B2.04	3	0	6	0	1	0	2	0
SPAC3F10.02c	1	1	3	0	3	1	5	0
SPAC3F10.04	0	0	3	1	3	0	3	0
SPAC3F10.19	10	1	13	1	9	0	15	1
SPAC3F10.08c	4	0	7	0	3	0	3	1
SPAC3F10.18c	291	26	415	44	282	21	309	47
SPAC8F11.04	1	0	1	0	0	0	7	0
SPACUNK4.16c	2	2	3	4	1	1	3	6
SPACUNK4.15	0	0	2	0	0	0	0	0
SPACUNK4.14	5	0	0	0	1	1	3	0
SPACUNK4.11c	2	1	4	3	2	0	5	2
SPACUNK4.10	3	0	1	0	0	1	4	1
SPACUNK4.08	1	1	2	1	0	1	1	1
SPACUNK4.07c	17	0	11	1	8	0	15	1
SPACUNK4.06c	5	0	6	0	2	0	3	0
SPAPYUK71.03c	2	3	2	3	0	1	5	0
SPAC513.01c	19	23	22	17	9	7	16	19
SPAC513.07	5	0	8	2	2	0	8	4
SPAC2E1P3.05c	1	1	5	0	0	0	0	1
SPAPB24D3.06c	1	0	0	0	1	0	2	0
SPAPB24D3.07c	0	0	2	1	0	0	1	1
SPAPB24D3.09c	1	0	0	1	0	0	0	0
SPAPB1A11.04c	2	0	2	0	2	0	1	0
SPAC31G5.03	2	2	6	0	3	0	6	1
SPAC31G5.04	25	1	22	1	16	2	25	0
SPAC31G5.05c	2	4	3	2	0	1	3	1
SPAC31G5	0	0	1	0	0	1	0	0
SPAC31G5.13	1	0	1	1	2	0	5	1
SPAC31G5.16c	1	0	3	0	0	1	6	0
SPAC31G5.17c	31	2	37	2	31	2	25	2
SPAC31G5.19	9	0	23	2	8	0	9	4
SPAC24C9.16c	1	0	6	0	0	0	2	0
SPAC24C9.05c	3	1	0	0	2	0	2	1
SPAC24C9.06c	4	2	0	3	3	0	3	5
SPAC24C9.07c	0	1	2	1	0	0	4	1
SPAC24C9.12c	14	2	21	3	20	2	14	7
SPAC589.06c	7	0	4	0	2	0	9	1
SPAC589.10c	15	4	10	4	14	3	21	1
SPAC589.12	0	2	1	0	0	0	3	0
SPAC688	2	0	0	0	1	0	0	0
SPAC688.12c	13	1	17	2	10	1	13	2
SPAC3G9.12	2	0	6	0	3	0	2	0
SPAC3G9.10c	3	0	2	0	3	0	3	0
SPAC3G9.09c	5	1	8	0	3	0	5	0
SPAC3G9.06	3	1	3	0	1	0	0	0
SPAC3G9.04	1	0	2	0	2	0	4	0
SPAC3G9.03	139	5	201	5	111	5	155	7
SPAC1486.0	2	0	12	0	4	0	5	0
SPAC1486.05	1	2	0	2	1	0	2	1
SPAC1486.06	5	0	1	0	0	0	3	0
SPAC6G10.04c	3	0	1	0	1	0	4	0
SPAC6G10.07	4	0	0	1	1	1	2	1
SPAC6G10.11c	111	2	219	2	95	0	147	1
SPAC6G9.01c	1	0	2	0	2	0	3	0
SPAC6G9.07c	9	1	9	0	8	1	8	2
SPAC6G9.08	11	0	11	0	7	0	4	1
SPAC6G9.09c	23	3	64	3	32	0	48	1
SPAPB1E7.01c	2	0	3	0	0	0	3	0
SPAPB1E7.07	3	3	3	4	3	1	0	2
SPAPB1E7.09	3	2	4	1	5	0	6	1
SPAPB1E7.10	3	0	0	0	2	0	3	0
SPAPB1E7.11c	2	0	1	0	0	0	2	1
SPAPB1E7.12	881	62	1114	88	701	47	860	84
SPAPB1E7.14	3	0	1	0	1	0	4	0
SPAC2E1P5.05	3	1	1	0	2	0	3	2
SPAC26A3.0	1	0	4	0	4	0	3	0
SPAC26A3.04	6	0	16	1	8	2	11	0
SPAC26A3.05	0	1	0	1	0	3	0	4
SPAC26A3.07c	15	0	18	0	10	0	14	1
SPAC26A3.10	9	0	9	0	4	1	5	3
SPAC26A3.12c	4	0	3	0	2	0	3	2
SPAC26A3	1	0	3	0	1	0	1	0
SPAC26A3.14c	4	1	7	2	5	1	2	0
SPAC26A3.16	2	0	3	1	2	0	1	0
SPAC26A3.17c	5	0	5	0	2	0	0	0
SPAC8E11.07c	1	1	1	1	0	0	3	0
SPAC8E11.05c	0	0	5	0	1	0	1	0
SPAC8E11.02c	26	17	40	31	23	9	28	16
SPAC8E11.01c	1	1	3	0	1	0	2	0
SPAC959.07	33	2	53	3	31	0	45	1
SPAC959.08	352	8	424	15	310	12	361	11
SPAC3H5.12c	23	1	43	6	19	2	39	2
SPAC3H5.10	7	1	7	1	5	0	11	0
SPAC3H5.08c	1	0	0	0	1	1	0	0
SPAC3H5.07	4	1	8	2	5	0	11	4
SPAC3H5.05c	0	1	1	0	1	0	2	0
SPAC3A11.12c	6	0	8	0	8	0	8	0
SPAC328.02	3	0	3	1	2	0	3	0
SPAC328.03	2	0	2	0	4	0	2	0
SPAC328.10c	45	0	52	1	35	1	49	0
SPAC16E8.0	3	0	6	0	2	0	3	0
SPAC16E8.07c	7	1	7	0	6	2	13	4
SPAC16E8.10c	2	0	7	0	4	1	7	1
SPAC16E8.15	2	0	2	0	0	0	3	0
SPAC16E8.16	3	5	0	3	1	3	1	3
SPAC16E8.17c	1	0	2	1	1	1	4	0
SPAC17A2.02c	7	0	6	0	7	1	6	2
SPAC17A2.03c	2	0	3	0	1	0	2	0
SPAC17A2.04c	1	0	7	1	0	0	2	0
SPAC17A2.06c	2	0	1	0	1	1	3	0
SPAC17A2.09c	1	0	0	0	0	0	1	1
SPAC17A2.14	3	0	2	0	1	0	1	0
SPAC17G6.04c	2	1	2	2	0	0	4	2
SPAC17G6.06	2	0	7	0	5	1	5	0
SPAC17G6.07c	2	1	4	0	2	0	3	0
SPAC17G6.11c	0	0	1	0	2	1	0	1
SPAC17G6.13	1	3	4	2	3	1	1	1
SPAC17G6.14c	2	0	1	2	0	0	0	1
SPAC17G6.15c	1	2	3	0	3	0	2	1
SPAC1142.02c	2	0	5	0	3	0	1	0
SPAC1142.06	4	1	7	0	1	0	4	0
SPAC8C9.04	1	0	2	1	3	1	4	1
SPAC8C9.05	0	0	1	0	0	0	2	0
SPAC8C9.08	56	1	88	2	38	0	72	3
SPAC8C9.14	2	0	2	0	1	0	2	0
SPAC15A10.06	10	0	10	1	11	1	6	0
SPAC15A10.07	1	0	2	1	2	0	2	0
SPAC15A10.09c	3	0	5	1	1	0	3	0
SPAC15E1.08	4	0	8	0	7	0	6	0
SPAP7G5.02c	1	0	0	3	1	1	6	1
SPAP7G5.04c	1	2	7	3	1	0	3	2
SPAP7G5.05	9	3	21	2	6	1	12	1
SPAC1556.05c	1	1	3	0	1	0	1	4
SPAC1556.07	38	0	47	7	27	1	32	4
SPAC1556.08c	2	0	2	0	2	0	2	0
SPAC1F12.02c	4	1	4	2	1	0	4	0
SPAC1F12.05	2	0	5	1	4	0	4	2
SPAC1F12.07	2	0	5	0	3	0	5	0
SPAC1F12.08	5	0	5	0	0	0	1	0
SPAC4H3.0	1	0	3	0	1	1	5	0
SPAC4H3.06	3	0	0	0	4	0	3	0
SPAC4H3.07c	4	0	4	0	1	0	4	0
SPAC4H3.09	16	2	25	4	10	0	18	2
SPAC4H3.10c	24	2	29	5	11	0	30	5
SPAC1071.02	2	0	2	1	3	0	2	0
SPAC1071.03c	4	0	5	1	1	0	2	1
SPAC1071.06	3	2	9	0	4	0	6	0
SPAC1071.07c	6	3	13	2	3	0	13	3
SPAC1071.08	15	3	37	3	13	1	23	3
SPAC1071.10c	51	7	90	7	54	3	68	7
SPAC926.04c	19	18	44	16	26	10	52	14
SPAC926.09c	0	1	1	1	0	1	1	0
SPAC323.02c	25	2	21	2	17	1	28	2
SPAC2F3.02	1	0	4	0	2	0	2	0
SPAC2F3.06c	3	1	2	0	1	0	1	2
SPAC2F3.09	3	0	5	0	2	1	1	0
SPAC2F3	3	1	8	1	2	0	1	0
SPAC11G7.02	4	0	7	1	2	0	6	0
SPAC11G7.03	2	0	3	1	1	0	2	1
SPAC11G7.04	14	8	14	10	7	4	17	10
SPAC11G7.05c	2	0	3	0	1	0	1	0
SPAPB18E9.0	0	2	3	1	0	3	1	2
SPAPB18E9.05c	3	0	7	0	3	0	3	0
SPAPB15E9.01c	0	1	1	0	0	1	0	1
SPAPB15E9.02c	0	0	0	0	0	0	0	1
SPAC27E2.03c	1	0	2	0	0	0	0	0
SPAPJ698.02c	13	2	24	1	26	0	17	0
SPAPJ698.03c	5	1	1	0	1	0	3	0
SPAC19G12.06c	1	1	3	1	2	0	1	0
SPAC19G12.09	5	1	13	1	6	1	5	1
SPAC19G12.10c	4	1	5	1	4	0	3	0
SPAC19G12.17	2	0	4	0	2	0	0	0
SPAC19G12.16c	3	0	5	0	2	0	9	1
SPAC23A1.03	2	0	3	0	2	0	0	2
SPAC23A1.08c	73	2	131	2	49	0	72	0
SPAC23A1.10	29	1	21	5	22	5	26	4
SPAC23A	148	0	194	8	106	4	159	2
SPAC23A1.12c	4	1	0	0	1	0	1	0
SPAC26H5.08c	6	0	3	0	2	0	5	4
SPAC26H5.10c	58	10	71	10	54	5	55	15
SPAC26H5	2	0	0	1	0	0	1	1
SPAC25B8	1	0	1	0	2	0	3	1
SPAC25B8.12c	43	4	53	3	36	5	19	6
SPAC25B8.14	3	0	2	0	5	0	3	1
SPAC25B8.16	3	0	1	0	2	0	2	0
SPAC694.02	0	1	1	5	1	1	0	1
SPAC694.05c	51	2	63	2	47	1	22	2
SPAC1F7.02c	2	1	0	0	2	0	0	0
SPAC1F7.04	18	1	39	0	15	0	20	1
SPAC1F7.13c	3	1	11	2	5	0	4	1
SPAC21E11.06	1	0	1	0	1	0	3	0
SPAC2C4.04c	1	0	5	0	2	0	3	0
SPAC2C4.05	2	0	5	0	2	0	2	0
SPAC2C4.06c	1	0	1	0	1	0	1	0
SPAC2C4.14c	3	0	2	0	4	1	3	0
SPAC2C4.13	1	0	1	0	3	0	3	0
SPAC2C4.16c	46	4	46	4	31	1	45	1
SPAC25G10.0	5	1	1	0	3	0	3	1
SPAC25G10.05c	10	0	13	2	5	0	9	1
SPAC25G10.06	5	0	18	0	7	0	14	1
SPAC25G10.08	5	1	6	2	2	1	5	0
SPAC27F1.02c	5	0	9	0	3	0	8	0
SPAC27F1.06c	7	1	11	4	4	0	5	1
SPAC27F1.07	50	3	37	4	24	3	45	8
SPAC27F1.08	1	0	2	1	0	0	2	0
SPAC27F1.09c	1	0	2	0	0	0	1	1
SPAC23D3.02	4	0	3	0	1	0	1	0
SPAC23D3.03c	2	1	2	0	2	0	2	0
SPAC23D3.04c	2	0	3	0	1	0	2	0
SPAC23D3.12	1	0	0	1	0	0	0	0
SPAC23D3.13c	2	0	5	0	2	1	4	0
SPAC1527.03	1	0	3	3	0	0	2	1
SPAC30.01c	0	0	2	0	0	0	3	1
SPAC29E6.03c	1	1	1	0	2	0	1	0
SPAC29E6.08	3	2	8	1	1	1	6	1
SPAC16.02c	9	0	12	0	3	0	7	0
SPAC9E9.03	27	7	33	7	20	7	22	9
SPAC9E9.06c	2	1	0	0	3	2	3	2
SPAC9E9.07c	5	0	3	1	4	0	2	1
SPAC9E9.09c	6	2	6	2	6	1	6	1
SPAC9E9.10c	6	1	9	1	1	1	6	0
SPAC9E9.12c	2	0	3	0	0	0	2	0
SPAC9E9	14	3	23	8	11	2	15	5
SPAC9E9.13	9	1	17	0	5	0	9	1
SPAC9E9.14	8	1	5	0	2	1	7	2
SPAC17C9.12	2	0	4	1	2	0	9	0
SPAC17C9.13c	4	1	10	0	2	0	3	0
SPAC17C9.11c	2	2	3	0	1	0	1	0
SPAC17C9.10	1	0	3	0	3	0	1	1
SPAC17C9.08	1	0	4	0	2	1	4	0
SPAC17C9.03	4	2	3	0	2	0	2	1
SPAC1851.04c	2	0	1	0	1	0	4	0
SPAC1851.03	3	0	3	0	1	0	5	0
SPAC27D7.11c	1	0	5	2	3	0	1	0
SPAC637.05c	1	0	2	0	1	0	0	0
SPAC637.07	13	1	13	0	4	0	9	1
SPAC637.09	1	1	4	0	1	0	1	0
SPAC12B10.05	13	0	11	0	9	0	13	0
SPAC1093.02	3	1	7	0	6	1	5	1
SPAC1093.04c	1	0	3	1	1	0	1	0
SPAC1093.06c	2	1	1	1	0	0	1	1
SPAC30C2.04	18	3	25	3	7	5	33	4
SPAC30C2.05	1	0	3	0	1	0	3	0
SPAC30C2.08	4	1	2	0	3	0	6	0
SPAC1635.0	2	1	4	0	3	1	6	0
SPAC144.03	15	2	29	0	17	0	23	2
SPAC144.10c	1	0	2	0	0	0	2	1
SPAC144	71	8	65	1	41	2	58	5
SPAC144.12	2	1	2	2	1	0	2	3
SPAC144.15c	3	0	1	1	1	0	2	0
SPAC144.17c	1	0	3	0	0	0	2	1
SPAC144.18	1	0	3	1	1	0	2	0
SPAC1834.0	13	0	15	0	12	0	10	0
SPAC1834.02	2	0	3	3	0	0	5	3
SPAC1834.03c	1	0	10	0	4	0	8	1
SPAC1834.04	11	5	23	8	21	4	29	5
SPAC1834.11c	3	1	2	0	1	0	2	0
SPAC17D4.0	4	0	8	0	7	0	3	0
SPAC17D4.04	13	0	6	0	4	1	11	0
SPAC458.02c	6	0	1	0	3	0	5	0
SPAPYUG7.02c	14	0	12	1	10	1	10	1
SPAPYUG7.03c	3	0	4	1	2	0	3	3
SPAPYUG7.05	2	0	1	1	2	1	3	1
SPAC1782.04	4	0	6	0	5	0	1	0
SPAC1782.06c	1	1	3	0	2	0	4	0
SPAC1782.07	12	2	7	0	10	2	14	0
SPAC1782.10c	5	1	5	1	5	1	4	1
SPAC1782	42	5	26	4	21	2	39	4
SPAC11H11.02c	1	0	0	0	0	1	5	2
SPAC11H11.05c	3	0	4	0	2	0	0	0
SPAC11H11.06	5	1	11	0	4	0	7	1
SPAC22F8.06	1	0	4	0	0	0	5	0
SPAC22F8.07c	3	0	5	0	0	0	0	1
SPAC20G4.06c	7	0	8	0	3	1	6	0
SPAC4F10.02	0	1	2	0	0	0	2	1
SPAC4F10.10c	2	1	3	1	1	0	1	1
SPAC4F10.13c	2	1	2	0	0	2	1	0
SPAC4F10.14c	13	1	17	3	12	0	14	2
SPAC4F10.20	6	2	5	3	3	1	6	1
SPAC19B12.02c	21	1	32	2	11	1	21	3
SPAC19B12.03	1	3	3	1	1	0	0	2
SPAC19B12.04	5	1	12	0	5	0	7	0
SPAC19B12.05c	12	0	13	0	6	0	10	3
SPAPB8E5.02c	1	0	4	0	2	0	3	0
SPAPB8E5.03	27	0	29	1	18	0	29	0
SPAPB8E5.06c	51	3	74	5	37	1	43	3
SPAC1B3.02c	2	0	2	0	1	0	3	0
SPAC1B3.03c	0	1	1	2	2	1	3	0
SPAC1B3.05	6	0	5	0	4	0	7	1
SPAC1B3.08	2	0	1	0	2	0	2	0
SPAC1B3.20	1	0	3	0	3	0	4	1
SPAC1B3.12c	2	0	4	0	1	0	4	0
SPAC1B3.13	3	0	0	0	1	0	0	0
SPAC1B3.14	5	1	15	5	3	6	4	4
SPAC1B3.15c	4	0	4	0	2	1	1	0
SPAC890.04c	2	1	2	2	2	0	4	0
SPAC890.05	2	0	1	0	2	0	2	0
SPAC890.07c	1	0	1	2	1	0	2	0
SPAC890.08	116	1	168	7	117	2	129	3
SPAC22E12.06c	2	0	1	0	2	0	3	0
SPAC22E12.10c	2	1	0	0	1	0	0	0
SPAC22E12.11c	4	2	0	1	2	1	1	1
SPAC22E12.17c	3	0	6	0	5	0	11	0
SPAC22E12.19	2	1	10	0	3	0	4	1
SPAC1006.0	3	3	5	7	2	3	3	1
SPAC1006.06	5	0	6	0	2	0	6	0
SPAC1006.07	37	3	68	4	27	0	34	4
SPAC1250.05	3	1	1	0	4	1	4	0
SPAC1250.04c	2	0	2	0	3	0	1	0
SPAC1250.03	14	1	10	0	12	0	11	2
SPAC29A4.16	2	0	4	1	2	0	2	0
SPAC29A4.15	10	6	20	7	14	3	15	5
SPAC29A4.10	6	0	5	0	0	0	3	1
SPAC29A4.06c	3	0	0	0	0	0	6	1
SPAC29A4.04c	15	0	19	0	6	3	12	1
SPAC29A4.02c	11	2	25	0	16	0	16	2
SPAC26F1.13c	4	0	1	0	0	0	5	0
SPAC26F1.12c	2	1	5	0	2	0	4	0
SPAC26F1.08c	1	0	4	1	0	0	0	0
SPAC26F1.07	2	0	9	0	2	0	3	0
SPAC26F1.06	61	7	95	10	21	5	38	12
SPAC26F1.04c	2	2	9	1	3	2	6	3
SPAC26F1.03	2	0	3	0	1	0	2	0
SPAPJ691.02	1	0	1	1	0	1	3	1
SPAC19D5.02c	25	1	29	3	14	0	29	0
SPAC14C4.01c	5	0	5	0	0	0	3	0
SPAC14C4.02c	3	0	0	0	1	0	0	0
SPAC14C4	2	0	4	1	2	5	1	0
SPAC14C4.14	5	0	6	0	1	1	4	2
SPAPJ760.02c	3	0	4	0	0	0	2	1
SPAPJ760.03c	0	1	2	1	1	1	3	1
SPAC11E3.01c	2	0	1	0	1	0	3	0
SPAC11E3.04c	26	0	34	1	14	0	24	0
SPAC11E3.07	2	0	5	0	4	0	9	0
SPAC11E3.10	2	0	2	0	3	0	3	1
SPAC11E3.13c	1	1	1	0	2	0	2	0
SPAC11E3.15	7	7	14	6	6	6	8	5
SPAP8A3.04c	1	2	1	0	2	0	3	1
SPAP8A3.05	2	0	7	0	3	0	1	0
SPAP8A3.06	1	0	3	0	1	0	2	0
SPAP8A3.07c	12	0	14	0	10	1	14	0
SPAP8A3.08	3	0	2	0	1	0	1	0
SPAP8A3.09c	2	0	1	1	3	0	2	0
SPAP8A3.14c	2	1	7	1	1	0	3	0
SPAC4D7.01c	5	0	3	0	3	1	2	0
SPAC4D7.03	0	1	2	1	1	0	3	0
SPAC4D7.05	24	1	29	0	17	2	23	1
SPAC4D7.08c	5	1	3	2	1	0	4	1
SPAC4D7.09	5	0	2	0	2	0	5	1
SPAC4D7.10c	11	0	12	1	3	1	17	0
SPAC3G6.0	1	4	5	3	4	1	5	1
SPAC3G6.02	5	0	4	1	2	1	10	1
SPAC3G6.05	2	0	1	0	2	0	2	0
SPAC3G6.09c	7	0	2	0	4	0	6	0
SPAC3G6.13c	37	1	68	3	23	0	38	0
SPAC29B12.03	1	0	4	0	4	0	2	1
SPAC29B12.07	2	0	2	0	2	0	0	0
SPAC29B12.10c	2	0	7	0	7	1	3	3
SPAC1039.06	2	0	5	0	2	0	2	1
SPAC922.04	34	0	45	1	29	1	37	1
SPAC869	1	2	4	0	1	0	2	2
SPBPB8B6.05c	2	0	3	1	1	0	2	0
SPBC359.03c	4	3	3	4	5	3	8	7
SPBC1683.10c	3	0	9	0	5	0	5	0
SPBC1198.05	17	7	20	10	8	6	14	14
SPBC1198.08	5	4	8	2	4	1	7	2
SPBC1198.09	2	0	4	0	0	0	1	0
SPBC660.06	2	1	1	1	3	0	3	1
SPBC660	13	2	14	5	9	1	12	3
SPBC660.15	1	3	1	0	1	0	0	1
SPBC660.16	4	7	5	3	3	2	2	7
SPBC800.04c	41	2	57	1	25	0	46	0
SPBC800.05c	15	0	9	1	5	0	14	1
SPBC800.06	1	0	1	0	1	0	1	1
SPBC800.09	5	0	5	0	4	0	6	1
SPBC1773.0	13	0	19	1	5	0	11	1
SPBC1773.07c	108	8	140	5	97	6	136	13
SPBC1773.10c	1	0	1	0	0	1	2	0
SPBC1773.11c	1	0	3	0	1	0	3	0
SPBC1773.16c	9	0	6	0	7	0	8	0
SPBP26C9.02c	2	2	3	0	3	0	2	1
SPBC1271.12	9	1	15	1	7	0	9	1
SPBC127	1	0	5	0	0	0	2	0
SPBC1271.10c	0	0	3	0	0	0	1	0
SPBC1271.09	5	0	14	1	1	0	4	0
SPBC1271.02	2	0	1	0	0	0	0	0
SPBC106.0	1	0	3	0	1	0	3	0
SPBC106.05c	4	0	7	0	3	0	6	0
SPBC106.06	20	1	31	3	17	3	18	3
SPBC106.10	0	1	3	1	6	1	11	0
SPBC106.15	1	0	1	0	0	0	1	0
SPBC106.16	1	0	3	1	0	0	1	0
SPBC106.18	30	0	28	0	17	2	22	3
SPBC582.10c	1	1	2	1	0	0	5	1
SPBC428.01c	1	1	1	2	0	0	1	0
SPBC428.02c	7	0	16	1	4	1	13	1
SPBC428.07	1	0	4	0	0	0	5	0
SPBC428	3	0	2	0	0	0	2	1
SPBC428.14	2	0	3	2	0	2	0	1
SPBC902.05c	1	0	2	0	1	0	1	2
SPBC902.04	1	0	5	1	5	0	1	0
SPBC1685.02c	3	0	6	3	6	0	6	0
SPBC1685.09	25	0	35	0	19	0	30	1
SPBC1685.10	24	2	44	2	11	0	22	1
SPBC1685.13	0	0	3	2	2	1	4	1
SPBC649.02	114	12	92	8	96	11	111	14
SPBC649.04	10	0	11	1	9	0	7	0
SPBC354.06	7	0	3	0	0	0	3	0
SPBC354.10	3	0	0	0	1	0	4	0
SPBC354.12	2	1	14	1	3	0	6	0
SPBC354.14c	3	0	4	0	2	0	2	2
SPBC839.03c	1	2	3	0	1	2	4	0
SPBC839.04	4	0	10	0	8	0	13	0
SPBC839.05c	109	2	115	1	73	2	98	2
SPBC839.08c	2	0	4	0	2	0	1	0
SPBC839.11c	4	5	8	5	4	1	4	2
SPBC839.12	6	0	2	0	5	0	4	1
SPBC839.13c	16	2	25	0	16	1	24	2
SPBC839.15c	19	13	29	12	15	6	24	11
SPBC839.16	62	10	114	15	44	10	110	18
SPBC947.15c	1	1	3	0	1	0	3	0
SPBC947.14c	3	0	6	0	0	2	1	3
SPBC947.08c	1	0	2	1	1	2	2	0
SPBC947.02	2	1	5	0	0	1	2	0
SPBC947.03c	3	1	9	0	1	0	4	2
SPBPJ4664.04	2	2	2	1	3	1	3	3
SPBPJ4664.05	2	0	2	0	3	0	1	0
SPBC119.02	118	30	138	44	78	21	132	40
SPBC119.03	3	0	5	0	2	0	0	0
SPBC119.08	1	0	3	0	0	1	1	0
SPBC119.10	18	3	34	4	21	3	26	3
SPBC119.18	3	0	0	0	0	1	0	0
SPBC577.02	4	2	16	3	2	0	6	3
SPBC577.03c	1	0	4	0	1	0	1	1
SPBC577.10	5	0	7	2	5	2	12	0
SPBC577	2	1	1	0	2	0	0	0
SPBC530.0	1	0	2	0	0	1	3	0
SPBC530.03c	3	0	4	0	1	0	1	1
SPBC530.07c	26	0	18	0	11	0	12	0
SPBC530.08	1	2	2	1	0	0	2	0
SPBC530.10c	45	3	56	3	39	0	48	2
SPBC530.14c	0	1	0	1	1	0	2	0
SPBC530.15c	3	0	2	0	2	0	4	0
SPBC36.03c	0	2	0	1	3	0	1	0
SPBC36.07	1	0	1	0	0	0	2	0
SPBC713.02c	0	1	3	1	0	1	1	1
SPBC713.04c	3	1	7	0	2	0	6	0
SPBC713.03	5	1	4	0	1	0	5	0
SPBC713.07c	3	2	4	3	0	0	0	3
SPBC713.08	2	0	2	0	2	0	0	0
SPBC713.10	5	0	4	0	1	1	5	2
SPBC713.11c	0	0	1	1	0	0	2	0
SPBC216.06c	9	0	3	1	6	0	11	0
SPBC216.07c	1	0	0	0	1	1	2	0
SPBC646.05c	3	0	10	0	3	0	5	0
SPBC646.06c	1	0	1	2	0	1	2	2
SPBC646.07c	37	1	62	3	42	1	39	4
SPBC646.09c	3	0	2	0	3	1	2	0
SPBC646.10c	19	5	14	8	9	3	14	3
SPBC646	4	1	1	2	0	1	1	2
SPBC646.13	2	0	6	0	2	0	4	0
SPBC646.14c	1	0	3	0	0	0	3	0
SPBP35G2.16c	0	1	4	0	1	0	1	4
SPBP35G2.07	0	0	0	0	3	0	1	0
SPBC146.08c	5	1	1	1	2	0	4	0
SPBC146.12	1	0	3	0	3	1	0	0
SPBC146.13c	2	0	3	0	1	1	1	1
SPBC146.14c	6	0	3	1	2	1	7	1
SPBC337.05c	3	1	5	0	5	0	6	0
SPBC337.08c	1	1	4	1	0	0	5	1
SPBC337.09	0	2	2	0	1	1	2	0
SPBC337.10c	0	0	2	1	2	0	4	0
SPBC337.14	3	4	7	2	5	0	4	4
SPBC1734.04	5	0	3	0	1	0	5	0
SPBC1734	2	0	2	1	2	1	5	1
SPBC1734.12c	11	0	14	0	8	0	8	0
SPBC1734.13	2	0	3	0	1	0	4	0
SPBC1734.14c	2	0	7	0	2	1	2	1
SPBC1709.02c	2	3	4	6	3	2	4	1
SPBC1709.05	256	15	358	23	169	10	276	35
SPBC1709.08	1	0	6	2	2	0	4	0
SPBC1709.10c	8	0	12	1	2	0	10	0
SPBC1709.17	1	0	1	0	5	0	1	0
SPBC409.04c	2	0	9	0	1	0	2	0
SPBC409.03	4	1	2	0	0	0	1	0
SPBC409.05	3	0	11	0	3	0	5	0
SPBC409.10	2	0	0	0	4	0	4	0
SPBC409.13	3	0	7	0	5	0	5	0
SPBC409.14c	4	0	2	1	3	1	2	0
SPBC409.18	4	0	0	0	1	0	0	0
SPBC409.19c	1	0	2	0	2	0	3	0
SPBC409.2	6	0	7	1	5	1	4	0
SPBC1306.01c	14	8	12	8	10	3	7	10
SPBC4.02c	1	0	0	0	0	0	4	1
SPBC4.07c	45	2	61	0	39	1	49	1
SPBC725.0	1	0	6	0	0	0	2	0
SPBC725.11c	3	0	5	0	1	0	7	0
SPBC725.15	1	0	5	0	1	0	2	0
SPBC651.01c	1	0	3	2	5	0	5	0
SPBC651.09c	5	1	3	0	8	0	7	0
SPBC651.12c	1	0	4	0	4	0	3	1
SPBC31A8.01c	0	1	0	0	0	0	0	1
SPBC3D6.02	3	3	9	3	3	3	7	4
SPBC3D6.15	296	13	401	18	227	13	301	20
SPBC3D6.08c	3	0	5	0	5	0	4	1
SPBC3D6.10	1	0	3	0	2	0	6	0
SPBC3D6.12	2	0	1	0	0	0	2	1
SPBC3D6.13c	1	0	1	0	3	1	2	1
SPBC30B4.01c	5	0	1	0	0	1	3	0
SPBC27B12.10c	3	0	3	1	2	0	2	0
SPBC27B12.12c	3	0	1	0	2	1	5	0
SPBC27B12.13	3	0	2	0	3	0	4	0
SPBC8D2.02c	6	0	8	3	5	1	4	2
SPBC8D2.04	9	3	22	3	11	1	7	2
SPBC8D2.06	2	0	4	3	2	0	0	0
SPBC8D2.10c	2	0	5	1	2	0	10	0
SPBC8D2.14c	4	0	3	0	3	0	2	0
SPBC8D2.15	2	2	1	1	5	0	4	0
SPBC8D2.18c	18	0	24	2	7	0	21	0
SPBC8D2.20c	14	2	17	1	11	0	18	1
SPBC17A3.04c	3	0	1	0	1	1	4	0
SPBC17A3.08	18	0	21	1	16	0	25	0
SPBC17A3.10	2	0	2	1	2	0	2	0
SPBC691.03c	6	0	6	0	6	0	7	0
SPBP22H7.07	1	0	6	0	1	0	2	0
SPBP22H7.08	73	14	106	39	56	19	75	29
SPBC32H8.03	1	0	1	0	0	0	5	1
SPBC32H8.04c	2	0	2	0	0	1	0	0
SPBC32H8.12c	53	5	81	4	43	3	86	3
SPBC11B10.02c	6	0	4	1	1	0	5	1
SPBC11B10.04c	1	0	1	0	2	2	2	0
SPBC11B10.07c	1	1	8	0	7	1	1	0
SPBC11B10.09	1	1	2	2	0	0	1	1
SPBC83.0	0	1	3	0	1	1	2	0
SPBC83.02c	12	0	14	0	6	0	12	0
SPBC83.10	5	0	8	0	9	0	4	0
SPBC83.13	1	1	3	1	2	0	1	1
SPBC83.16c	4	0	14	4	4	1	3	2
SPBC83.17	1	0	4	2	2	0	5	1
SPBC29B5.02c	2	1	0	0	0	0	1	1
SPBC29B5.03c	20	1	48	5	22	1	39	4
SPBC27.08c	1	0	9	0	2	0	5	1
SPBC28F2.03	14	2	29	2	13	1	9	2
SPBC28F2.04c	4	0	2	0	2	0	2	0
SPBC21B10.10	4	1	13	1	3	0	8	0
SPBC21B10.08c	8	0	15	0	4	0	5	0
SPBC21B10.04c	4	1	8	0	1	1	7	1
SPBC21B10.03c	8	1	6	5	4	2	4	5
SPBC19C2.02	3	0	4	1	1	1	1	0
SPBC19C2.03	1	0	1	1	2	0	2	1
SPBC19C2.07	64	4	72	9	41	8	68	11
SPBC19C2.09	3	0	2	0	2	0	2	0
SPBC19C2.12	3	1	3	2	2	0	1	1
SPBC19C2.14	3	0	4	0	3	0	4	0
SPBC2F12.14c	13	2	15	1	2	0	9	0
SPBC2F12.13	3	0	1	0	0	0	1	3
SPBC2F12.10	3	0	5	0	2	0	1	0
SPBC2F12.07c	7	2	17	0	12	1	10	2
SPBC2F12.04	11	1	10	0	4	0	4	0
SPBC2F12.03c	3	0	3	0	1	0	2	0
SPBC1D7.03	0	0	0	2	0	0	0	1
SPBC1D7.0	14	0	18	0	5	0	10	0
SPBC11G11.04	7	0	5	0	5	0	6	1
SPBC11G11.06c	2	1	0	0	2	0	0	0
SPBC11G11.07	1	1	1	0	1	0	2	0
SPBC18H10.02	4	0	6	1	1	0	5	0
SPBC18H10.03	2	1	4	0	1	0	3	0
SPBC18H10.04c	6	0	5	0	4	0	9	1
SPBC18H10.10c	1	0	3	0	3	0	3	0
SPBC18H10.12c	30	2	83	12	24	3	38	6
SPBC18H10.13	27	1	20	3	19	3	34	1
SPBC18H10.14	50	3	62	3	28	5	49	3
SPBC18H10.17c	0	1	2	1	1	1	3	0
SPBC18H10.19	1	2	4	0	3	0	3	1
SPBC9B6.04c	2	2	4	2	4	0	0	1
SPBC9B6.05c	1	0	10	0	2	0	5	0
SPBC9B6.07	3	0	7	0	4	0	7	0
SPBC9B6.08	12	5	13	9	7	4	8	11
SPBC3H7	2	0	2	0	4	0	0	1
SPBC3H7.04	1	0	2	0	1	0	2	1
SPBC3H7.03c	2	2	4	3	4	1	1	0
SPBC3H7.02	5	3	13	2	14	0	6	6
SPBP16F5.03c	2	1	2	0	2	0	2	2
SPBP16F5.04	9	1	12	2	9	2	7	0
SPBP16F5.05c	6	0	9	0	3	0	3	0
SPBC16E9.05	8	1	10	3	5	1	5	1
SPBC16E9.07	1	0	4	1	0	0	0	0
SPBC16E9.15	3	0	3	0	3	0	3	0
SPBC1E8.05	2	1	4	1	1	0	1	1
SPBC1A4.02c	9	1	19	2	9	1	14	0
SPBC1A4.03c	1	0	1	2	5	0	2	0
SPBC1A4.04	2	0	0	0	2	0	0	0
SPBC1A4.08c	18	1	18	3	23	0	9	2
SPBC1A4.09	2	0	2	0	3	1	2	0
SPBC1A4.10c	1	0	5	1	3	0	4	1
SPBP23A10.17	2	0	4	0	3	0	2	0
SPBP23A10.07	1	1	1	0	1	0	0	1
SPBP23A10.08	2	0	4	1	3	0	5	0
SPBP23A10.11c	1	0	3	1	1	0	0	1
SPBP23A10.15c	38	1	33	1	30	0	39	0
SPBC29A3.2	3	0	6	1	3	0	2	1
SPBC29A3.02c	2	0	1	0	0	0	1	2
SPBC29A3.04	42	8	74	4	35	7	42	4
SPBC29A3.11c	1	2	1	0	3	0	1	0
SPBC29A3.12	532	7	689	10	383	2	529	9
SPBC18E5.04	42	4	60	1	27	3	42	4
SPBC18E5.05c	15	4	20	6	12	0	15	4
SPBC18E5.06	4	4	8	2	6	2	7	2
SPBC18E5.11c	1	0	6	1	2	0	1	0
SPBC18E5.10	3	0	3	0	1	0	2	0
SPBC18E5.12c	3	0	9	0	2	0	1	0
SPBC23G7.06c	1	0	0	0	0	1	0	0
SPBC23G7.12c	1	0	0	2	0	1	2	1
SPBC23G7.15c	145	8	157	11	111	7	112	4
SPBC1711.04	3	0	5	0	1	1	2	0
SPBC1711.05	0	1	4	0	0	0	2	0
SPBC1711.06	16	0	20	3	11	1	10	3
SPBC1711.08	1	0	2	0	2	0	3	0
SPBC1711.13	0	0	3	0	1	0	4	0
SPBC1711.15c	1	0	4	0	1	0	5	0
SPBC1711.16	4	0	0	0	3	0	2	0
SPBC17G9.03c	5	0	10	1	4	1	7	6
SPBC17G9.07	178	5	249	6	124	6	158	4
SPBC17G9.09	7	1	10	3	3	2	10	2
SPBC17G9.10	101	0	133	5	82	5	97	5
SPBC17G9.11c	2	3	5	0	2	0	7	2
SPBC1815.0	24	3	30	1	12	3	36	6
SPBC14C8.02	2	0	4	0	2	0	2	0
SPBC14C8.03	1	1	4	2	1	0	1	0
SPBC14C8.04	3	0	1	0	1	0	1	0
SPBC14C8.06	15	0	21	2	7	2	10	0
SPBC14C8.07c	1	0	1	0	0	0	5	0
SPBC14C8.10	3	0	2	0	1	0	1	0
SPBC14C8.12	5	0	3	0	1	0	2	0
SPBC14C8.14c	5	1	2	2	5	1	12	2
SPBC14C8.13	2	0	1	1	0	1	3	0
SPBC15C4.04c	6	0	8	0	6	3	5	1
SPBC21H7.07c	14	0	15	3	17	1	11	0
SPBC16H5.08c	13	0	14	0	10	1	8	0
SPBC16H5.07c	5	0	2	0	3	0	4	0
SPBC16H5.06	16	2	12	2	7	0	7	0
SPBC16H5.15	1	0	2	1	1	1	1	0
SPBC16H5.05c	10	1	14	4	4	0	9	1
SPBC16H5.02	3	0	6	2	2	0	5	3
SPBC12D12.07c	6	0	6	0	6	0	9	1
SPBC24C6.04	3	0	5	0	4	0	7	2
SPBC24C6.05	13	0	9	0	4	0	7	0
SPBC24C6.13	3	0	3	1	0	1	3	1
SPBC19G7.01c	6	1	9	1	0	0	6	3
SPBC24C6	4	0	3	0	1	0	5	0
SPBC19G7.03c	531	10	526	10	428	10	549	17
SPBC19G7.06	1	0	2	1	0	0	2	0
SPBC19G7.10c	15	1	13	2	9	0	10	1
SPBC19G7.15	5	1	9	0	2	0	6	0
SPBC19G7.19	6	2	8	2	5	1	5	0
SPBC19G7.17	24	1	29	3	24	0	25	0
SPBC36B7.03	4	0	11	1	7	1	13	0
SPBC36B7.09	1	0	1	0	0	0	1	0
SPBC1921.01c	3	1	5	4	4	1	6	1
SPBC1921.02	4	1	6	0	3	0	3	1
SPBC1921.03c	3	0	4	2	0	2	1	0
SPBC1921.05	8	4	6	6	4	4	6	4
SPBC21D10.12	2	0	3	0	0	0	4	0
SPBC21D10.11c	3	1	2	0	2	1	0	0
SPBC21D10.09c	1	0	8	1	4	2	2	1
SPBC21D10.05c	2	0	3	0	0	0	0	0
SPBC12C2.07c	11	1	22	0	5	3	11	0
SPBC12C2.04	3	1	1	1	0	0	3	0
SPBC12C2.01c	3	0	3	0	2	0	3	1
SPBC557.03c	1	0	2	0	0	0	2	2
SPBC365.0	2	0	6	0	0	0	0	0
SPBC365.03c	223	18	222	19	208	6	192	11
SPBC365.06	4	0	3	0	2	0	4	0
SPBC365.08c	8	0	3	0	11	1	9	0
SPBC365.10	4	0	3	1	2	0	5	0
SPBC365	3	0	5	0	3	0	2	0
SPBC29A10.04	2	0	1	0	0	0	2	1
SPBC29A10.07	0	2	1	1	0	0	5	0
SPBC29A10.08	7	1	2	1	0	1	2	1
SPBC29A10.13	3	0	3	0	0	0	5	0
SPBC29A10.17	0	1	0	0	1	0	5	0
SPBC2G5.05	29	4	52	7	15	2	28	4
SPBC2G5.06c	18	0	32	0	12	1	18	0
SPBC25B2.02c	3	1	1	1	3	1	5	0
SPBC25B2.05	6	1	12	0	2	0	7	1
SPBC25B2.09c	3	0	0	0	1	0	0	0
SPBC6B1.02	0	1	0	2	0	0	1	1
SPBC6B1.06c	2	0	5	0	1	0	4	2
SPBC6B1.08c	1	0	1	1	0	0	1	0
SPBC6B1.10	3	1	1	2	3	0	1	0
SPBC3E7.0	0	1	7	1	2	0	1	2
SPBC3E7.02c	2	1	0	0	0	1	1	4
SPBC3E7.12c	1	0	3	0	1	1	2	0
SPBC3E7.14	5	0	5	0	0	0	2	0
SPBC3E7.15c	6	1	7	0	4	0	6	0
SPBC3E7.16c	4	1	2	0	2	0	4	2
SPBC4F6.04	10	3	24	1	9	2	20	1
SPBC4F6.07c	1	0	2	1	0	0	0	0
SPBC4F6.08c	4	0	2	0	2	0	8	0
SPBC4F6.12	5	0	8	1	5	0	4	0
SPBC4F6.18c	44	3	51	5	39	2	52	1
SPBC336.10c	75	2	94	7	62	1	79	3
SPBC685.06	7	4	7	8	2	3	6	3
SPBC685.07c	16	0	23	2	13	0	23	0
SPBC685.08	1	0	7	0	3	0	3	0
SPBC32F12.01c	3	1	3	0	1	0	1	0
SPBC32F12.05c	12	0	11	0	8	0	12	2
SPBC32F12.10	5	0	3	0	2	0	5	2
SPBC32F12	466	311	409	273	452	291	562	551
SPBC32F12.12c	0	1	3	1	1	0	2	0
SPBC19C7.06	6	2	9	2	5	2	3	3
SPBC19C7.12c	1	0	3	1	1	0	5	0
SPBP19A11.0	30	0	29	2	13	1	22	2
SPBP19A11.03c	26	3	36	4	17	3	36	1
SPBP19A11.04c	1	0	3	1	0	0	0	1
SPBP4H10.03	5	0	5	4	7	0	5	1
SPBP4H10.08	1	0	7	0	3	0	1	0
SPBP4H10.11c	5	0	2	1	0	0	0	0
SPBP4H10.13	12	0	20	3	11	1	21	3
SPBP4H10.15	9	2	22	1	13	4	15	6
SPBP4H10.21c	4	0	6	0	0	0	3	0
SPBC1703.02	1	0	2	3	0	1	0	1
SPBC1703.07	3	0	4	0	1	0	1	1
SPBC1703.10	7	1	15	2	9	1	13	2
SPBC1703.13c	13	0	9	0	9	1	9	1
SPBC2A9.05c	4	0	13	0	5	0	8	0
SPBC2A9.07c	5	1	7	0	4	1	1	1
SPBC2A9.08c	4	0	5	1	0	1	2	0
SPBC2D10.05	2	0	2	1	2	0	1	1
SPBC2D10.07c	1	0	1	0	0	0	6	0
SPBC2D10.10c	2	0	1	0	3	0	5	0
SPBC2D10.11c	3	0	0	0	2	0	5	0
SPBC2D10.12	7	0	12	2	4	0	7	0
SPBC15D4.09c	2	2	0	0	1	0	1	0
SPBC15D4.15	4	0	9	1	3	0	2	0
SPBC13E7.04	6	0	1	0	5	1	6	0
SPBC13E7.07	9	0	10	1	3	0	5	0
SPBC30D10.17c	3	0	5	0	1	0	3	0
SPBC30D10.13c	5	0	17	1	13	1	11	1
SPBC30D10.08	8	0	8	1	5	1	7	0
SPBC30D10.07c	2	0	7	0	1	0	2	0
SPBC30D10.05c	7	2	5	1	2	0	8	1
SPBC1778.05c	4	0	2	0	1	0	2	0
SPBC1778.06c	5	2	10	0	12	1	9	0
SPBC1778.08c	2	2	6	0	4	0	4	0
SPBC4C3.10c	5	0	3	0	0	0	1	0
SPBC4C3.09	2	1	1	0	1	1	1	1
SPBC4C3.05c	2	0	1	4	2	0	2	2
SPBC405.0	6	1	20	0	7	0	7	1
SPBC405.04c	3	1	5	1	2	0	5	0
SPBC405.07	381	75	387	67	324	44	390	73
SPBC776.0	60	6	54	6	38	3	55	11
SPBC776.08c	3	3	13	4	3	3	6	2
SPBC776	38	2	47	4	28	4	41	4
SPBC19F8.05	0	1	1	2	3	0	1	1
SPBC19F8.07	5	1	5	1	5	0	4	0
SPBC19F8.08	59	4	82	22	57	5	64	14
SPBC25H2.16c	3	0	3	2	0	0	0	0
SPBC25H2.12c	3	0	9	1	2	1	3	1
SPBC25H2.07	1	0	6	0	1	1	1	2
SPBC25H2.05	7	0	9	0	7	2	4	0
SPBC25H2.04c	2	0	6	1	5	1	3	2
SPBC25H2.02	1	0	3	2	5	1	1	0
SPBC20F10.0	1	1	4	1	3	0	5	2
SPBC20F10.04c	1	0	2	1	0	0	5	0
SPBC20F10.09	2	0	2	0	0	0	3	0
SPBC17D11.03c	6	0	5	1	5	0	3	0
SPBC17D11.05	13	0	21	1	8	1	24	1
SPBC17D11.07c	2	2	3	2	2	1	1	3
SPBC17D1.0	5	1	7	0	0	0	5	2
SPBC17D1.05	0	0	2	2	2	0	1	1
SPBC17D1.17	2	0	2	0	0	0	0	1
SPBC11C11.07	10	0	19	2	9	2	12	2
SPBC11C11.08	4	0	1	2	1	2	4	0
SPBC11C11.09c	26	3	26	7	24	2	23	1
SPBC3B8.05	1	2	1	0	0	0	4	0
SPBC3B8.03	41	0	49	1	30	4	57	0
SPBC3B8.02	2	0	3	0	2	0	2	0
SPBC13A2.01c	4	2	6	0	6	0	7	1
SPBC13A2.04c	1	1	1	1	1	0	0	0
SPBC4B4.01c	2	1	3	1	3	3	3	2
SPBC4B4.05	4	0	11	0	2	0	9	0
SPBC4B4.12c	2	0	3	0	4	0	4	0
SPBC4B4	1	0	3	0	2	0	4	0
SPBC2G2.03c	49	0	74	0	51	2	49	3
SPBC2G2.04c	15	0	14	0	10	0	11	1
SPBC2G2.05	4	1	3	0	3	0	3	0
SPBC2G2.08	0	1	2	0	2	0	2	0
SPBC2G2.16	1	0	2	2	3	0	3	0
SPBC1718.07c	2	1	2	4	2	3	2	2
SPBPB7E8.0	7	1	4	1	4	0	3	0
SPBC1105.03c	7	0	11	0	3	0	6	0
SPBC1105.04c	2	0	8	0	1	0	4	0
SPBC1105.05	0	0	3	0	1	0	2	1
SPBC1105.07c	4	0	0	0	3	1	1	0
SPBC1105.11c	6	2	14	3	7	2	13	2
SPBC1105.12	5	1	7	1	6	0	5	0
SPBC887.03c	4	1	1	2	2	0	1	1
SPBC887.10	1	0	4	0	0	0	1	0
SPBC887	6	1	4	3	0	0	4	1
SPBC887.17	2	0	1	0	2	0	4	0
SPBC16D10.01c	5	0	5	2	2	0	3	0
SPBC16D10.03	2	1	3	3	1	1	6	0
SPBC16D10.06	0	3	2	2	0	0	0	2
SPBC16D10.07c	1	0	3	1	1	0	2	0
SPBC16D10.08c	0	4	3	0	1	0	1	6
SPBC16D10.09	9	5	15	26	3	13	9	11
SPBC317.0	1	0	4	0	1	0	1	1
SPBP8B7.03c	61	0	94	2	44	2	54	5
SPBP8B7.05c	3	0	13	0	6	0	11	1
SPBP8B7.06	6	1	17	1	8	0	16	2
SPBP8B7.14c	5	0	12	0	2	0	4	0
SPBP8B7.15c	1	0	2	3	0	0	6	1
SPBP8B7.16c	4	2	2	0	1	0	0	2
SPBP8B7.17c	3	0	9	0	11	0	9	0
SPBP8B7.19	0	0	3	0	1	1	1	0
SPBP8B7.20c	15	1	19	7	17	2	18	4
SPBP8B7.2	10	1	11	0	1	0	10	0
SPBP8B7.25	4	0	6	0	4	0	5	1
SPBC19F5.02c	0	0	1	0	0	0	0	1
SPBC19F5.03	2	0	3	0	3	0	2	0
SPBC19F5.05c	2	1	5	0	2	0	1	0
SPBC25D12.04	3	0	2	1	1	1	1	2
SPBC13G1.14c	9	2	7	2	9	1	3	1
SPBC25D12.06	6	1	11	2	4	0	4	1
SPBC13G1.02	4	0	6	3	5	0	6	3
SPBC13G1.08c	0	1	1	0	0	0	3	1
SPBC31F10.03	3	0	6	0	2	0	3	0
SPBC31F10.06c	3	1	1	0	1	2	1	0
SPBC31F10.10c	0	1	1	0	1	0	2	1
SPBC31F10.11c	3	0	6	0	1	0	5	0
SPBC31F10.16	3	0	2	0	4	0	3	0
SPBC31F10.17c	1	0	0	2	0	1	2	0
SPBC21C3.04c	3	0	1	0	1	1	1	1
SPBC21C3.08c	24	7	23	9	18	7	16	6
SPBC21C3.12c	13	2	6	2	9	2	10	1
SPBC21C3.13	7	0	10	1	3	0	9	1
SPBC21C3.14c	5	0	16	0	6	0	4	4
SPBC21C3.15c	4	0	6	0	3	0	1	0
SPBC21C3.20c	1	0	3	0	1	0	2	0
SPBC23E6.02	3	2	1	1	1	0	2	0
SPBC23E6.05	5	0	6	0	5	0	3	0
SPBC211.08c	1	1	3	0	1	0	2	0
SPBC1604.19c	4	0	2	0	0	1	3	0
SPBC1604.14c	0	0	3	0	0	1	0	1
SPBC1604.13c	3	0	6	0	2	0	5	1
SPBC1604	17	1	18	1	8	0	23	0
SPBC1604.10	3	0	10	0	1	0	10	1
SPBC1604.07	22	0	38	1	21	0	23	0
SPBC1604.06c	0	1	4	2	3	0	2	2
SPBC1604.05	19	8	25	7	8	0	21	6
SPBC1677.02	1	1	5	1	2	0	3	0
SPBC1677.03c	5	0	4	0	2	0	5	0
SPBC26H8.13c	2	0	4	0	0	0	5	0
SPBC26H8.14c	1	1	3	1	1	2	2	0
SPBC26H8.07c	11	1	11	1	7	2	14	1
SPBC26H8.11c	3	0	10	2	0	0	4	0
SPBC3B9.0	14	1	17	0	10	0	16	2
SPBC3B9.05	6	0	4	1	5	0	4	0
SPBC3B9.07c	7	1	10	1	2	0	3	0
SPBC3B9.09	4	0	2	0	0	0	3	0
SPBC3B9.10	2	0	7	0	1	0	2	0
SPBC3B9.13c	21	6	32	5	17	1	38	5
SPBC3B9.15c	0	0	1	1	0	1	1	0
SPBC3B9.18c	8	0	3	1	4	0	4	0
SPBC215.0	6	2	4	1	2	1	3	1
SPBC215.05	4	1	12	1	6	0	9	1
SPBC215.08c	4	1	6	0	4	1	1	0
SPBC215.09c	19	0	39	1	9	0	24	0
SPBC215.14c	1	0	1	1	0	0	3	2
SPBC215.15	1	0	1	0	4	0	2	0
SPBC1347.02	4	7	14	4	7	4	16	11
SPBC1347.05c	2	0	5	1	6	0	5	1
SPBC56F2.12	7	1	18	1	7	1	16	4
SPBC56F2.04	6	0	4	0	2	0	5	5
SPBC56F2.02	37	0	44	0	26	0	31	0
SPBC1861.01c	2	0	2	0	0	0	4	1
SPBC1861.03	1	0	3	2	1	0	2	0
SPBC1861.05	1	0	3	0	0	0	2	0
SPBC1861.08c	10	0	7	0	8	0	10	0
SPBC14F5.02	11	0	19	1	13	0	17	0
SPBC14F5.03c	3	0	6	1	8	2	6	2
SPBC14F5.04c	8	5	23	18	6	7	8	9
SPBC14F5.05c	3	0	6	0	4	2	2	0
SPBC14F5.06	1	0	6	0	4	0	3	1
SPBC14F5.07	1	0	4	1	4	0	3	0
SPBC14F5.08	3	0	2	0	5	0	0	0
SPBC14F5.09c	7	0	12	2	7	1	14	0
SPBC14F5.13c	1	0	3	0	2	0	4	0
SPBC3F6.01c	10	1	4	2	5	2	7	3
SPBC3F6.02c	7	0	17	0	10	1	6	1
SPBC3F6.03	2	1	4	0	2	1	8	0
SPBC3F6.05	1	1	2	0	1	0	4	0
SPBC342.02	1	3	0	0	0	0	1	0
SPBC16G5.0	3	1	5	0	1	0	2	0
SPBC16G5.05c	0	4	4	0	0	0	1	2
SPBC16G5.07c	3	0	0	0	0	0	7	0
SPBC16G5.11c	3	1	9	0	6	0	4	3
SPBC16G5.14c	33	4	54	8	34	2	41	4
SPBC1652.02	1	0	0	1	0	0	0	0
SPBC16A3.18	0	0	2	0	0	0	1	1
SPBC16A3.16	2	0	0	0	3	0	1	0
SPBC16A3.15c	8	0	14	3	8	0	19	1
SPBC16A3.12c	1	0	5	0	1	0	2	1
SPBC16A3.10	2	2	3	1	2	0	4	0
SPBC16A3.08c	6	0	13	2	4	0	15	0
SPBC16A3.03c	2	0	2	0	3	0	1	0
SPBC16A3.02c	3	1	3	0	0	0	0	1
SPBC16A3.0	2	0	7	0	3	0	6	2
SPBC543.10	3	0	0	1	2	0	2	0
SPBC16C6.07c	1	1	2	2	2	0	2	1
SPBC16C6.08c	2	0	1	0	1	0	1	0
SPBC16C6	73	10	91	30	61	13	73	18
SPBC16C6.13c	2	0	2	1	1	0	1	1
SPBC1539.02	1	0	4	2	1	0	1	0
SPBC1539.06	10	0	10	1	7	0	7	2
SPBC1539.07c	2	0	5	0	0	0	5	1
SPBC1289.03c	6	0	14	1	4	0	2	0
SPBC1289.04c	0	1	2	2	2	0	1	0
SPBC1289.05c	6	2	2	0	1	1	4	0
SPBC1289.07c	1	0	1	0	1	0	2	0
SPBC1289.13c	2	0	5	0	6	0	1	0
SPBC8E4.01c	8	4	3	3	1	1	0	0
SPCC757.09c	3	0	10	1	5	1	6	0
SPCC613.03	3	0	3	0	2	1	4	0
SPCC613.05c	13	0	12	0	13	0	7	0
SPCC613.06	67	8	95	9	44	4	75	11
SPCC613.10	4	2	0	0	1	1	3	2
SPCC330.20	2	1	6	0	1	0	5	0
SPCC330.06c	5	0	3	1	3	1	2	1
SPCC330.08	3	0	1	2	0	0	3	1
SPCC330.12c	5	2	3	0	2	0	2	2
SPCC330.14c	13	3	9	2	6	0	7	1
SPCC320.14	3	0	5	0	0	0	1	0
SPCC320.11c	2	0	0	0	2	0	3	0
SPCC320.08	2	3	2	1	4	2	8	4
SPCC320.06	0	0	2	0	0	0	2	0
SPCC1235.0	1	0	4	0	4	0	1	0
SPCC1235.02	8	0	11	2	5	0	13	0
SPCC1235.16	6	0	3	0	1	0	3	0
SPCC1235	3	0	1	2	3	0	8	0
SPCC1235.14	3	1	1	3	1	1	2	0
SPCC548.04	2	0	1	0	1	0	2	0
SPCC548.06c	7	0	13	0	2	0	4	2
SPCC794.02	2	0	3	2	0	1	2	3
SPCC794.06	3	0	1	0	1	0	1	0
SPCC794.07	1	0	2	0	0	0	0	0
SPCC794.09c	73	6	127	7	57	5	91	4
SPCC794.10	0	1	2	1	1	0	2	1
SPCC794.12c	7	2	8	1	3	0	9	2
SPCC553.10	1	0	3	2	1	1	0	4
SPCC553.08c	2	0	4	0	1	0	0	0
SPCC553.05c	1	4	2	1	0	2	1	1
SPCC553.04	4	0	3	0	5	1	4	0
SPCC736.03c	0	2	2	0	2	2	4	0
SPCC736.04c	1	0	2	3	2	1	1	1
SPCC736.10c	6	1	5	0	1	0	6	1
SPCC736.13	1	0	3	2	0	0	0	1
SPCC736.15	2	4	2	2	1	1	1	2
SPCC594.02c	1	0	3	0	1	0	1	0
SPCC1682.0	12	0	21	0	15	1	15	1
SPCC1682.05c	1	0	4	0	2	0	2	1
SPCC1682.08c	3	0	5	0	4	0	3	0
SPCC1682.10	1	0	2	0	0	0	4	0
SPCC1682.11c	3	0	3	1	1	0	1	1
SPCC1682.14	24	0	52	1	21	1	32	4
SPCC306.06c	5	0	2	0	0	0	2	1
SPCC306	3	1	0	0	2	0	3	1
SPCC4G3.18	1	1	2	0	3	0	2	0
SPCC4G3.15c	4	0	1	0	4	0	2	1
SPCC4G3	13	4	13	4	11	0	14	1
SPCC4G3.07c	2	1	4	0	1	1	1	0
SPCC4G3.04c	4	1	3	0	0	0	3	0
SPCC4G3.02	8	0	2	0	4	0	1	0
SPCC364.07	3	1	1	2	0	2	3	0
SPCC364.06	3	0	2	1	1	0	5	0
SPCC364.03	22	1	45	3	19	1	37	1
SPCC970.08	14	0	6	3	8	1	6	0
SPCC970.06	3	0	1	0	0	0	4	0
SPCC970.05	38	2	41	4	35	2	28	5
SPCC970.03	2	1	1	0	2	0	1	0
SPCP31B10.04	8	0	3	1	2	0	3	0
SPCP31B10.05	2	0	3	0	3	0	1	0
SPCP31B10.07	47	23	82	27	49	16	76	26
SPCP31B10.08c	43	1	79	6	49	2	69	7
SPCC962.04	7	1	6	6	3	2	7	3
SPCC1672.0	1	0	2	0	2	0	3	0
SPCC1672.02c	2	0	2	1	2	0	3	1
SPCC1672.05c	13	0	16	1	11	0	17	0
SPCC1672.10	6	1	4	0	8	0	6	2
SPCC1183.02	1	0	1	0	8	0	2	0
SPCC1183.04c	2	0	3	1	0	0	1	0
SPCC1183.07	5	0	5	0	3	0	4	1
SPCC1183.08c	30	0	47	0	20	2	26	2
SPCC31H12.03c	1	0	3	0	3	0	2	0
SPCC31H12.04c	11	1	8	0	14	0	10	0
SPCC31H12.05c	1	0	3	0	0	0	3	0
SPCC31H12.07	4	0	2	1	0	0	5	0
SPCC5E4.04	1	0	0	0	1	1	6	2
SPCC5E4.05c	2	0	3	2	2	0	3	2
SPCC5E4.06	2	0	1	2	1	0	2	0
SPCC5E4.07	32	3	63	1	19	0	37	1
SPCC16C4.20c	2	0	3	0	1	0	3	0
SPCC16C4.02c	1	0	3	0	2	0	2	0
SPCC16C4.03	6	1	5	0	3	1	9	0
SPCC16C4.07	2	1	2	0	0	0	0	1
SPCC16C4.10	5	0	13	0	7	0	13	1
SPCC16C4.13c	13	2	27	0	15	1	19	0
SPCC16C4.15	5	1	2	1	1	0	4	1
SPCC16C4.18c	2	0	3	0	1	0	2	0
SPCPJ732.0	1	1	2	0	0	0	1	1
SPCC18B5.01c	1	1	2	0	0	1	4	0
SPCC18B5.11c	3	1	1	0	1	0	3	0
SPCC14G10.02	2	1	3	1	0	0	3	0
SPCC14G10.03c	13	0	20	0	16	0	13	0
SPCC14G10.04	3	0	2	0	2	0	1	0
SPCC1020.07	3	0	1	3	1	0	4	1
SPCC1020.06c	5	0	7	0	3	2	6	0
SPCC1020.03	5	0	8	0	1	0	4	0
SPCC1393.03	28	4	53	2	29	1	42	1
SPCC1393.08	2	0	3	2	3	0	1	0
SPCC1393.13	4	1	7	1	1	1	7	0
SPCC63.02c	10	0	16	0	10	0	10	0
SPCC63.12c	1	0	2	1	0	0	2	0
SPCC63.14	2	1	2	1	0	0	3	0
SPCC16A11.02	3	0	2	0	2	0	3	1
SPCC16A11.09c	3	0	8	1	3	0	4	1
SPCC16A11.10c	14	0	18	0	14	0	19	1
SPCC16A11.12c	0	2	1	0	0	0	3	1
SPCC16A11.15c	0	1	1	0	0	0	2	1
SPCC16A11.16c	4	1	6	0	2	0	4	3
SPCC24B10.09	250	10	263	9	197	10	261	12
SPCC24B10.15	3	0	3	2	2	0	2	1
SPCC24B10.17	4	0	5	1	2	0	2	1
SPCC24B10.18	4	0	3	0	0	1	3	1
SPCC24B10.2	2	1	4	3	0	0	3	2
SPCPB16A4.03c	0	1	4	0	0	0	1	0
SPCPB16A4.04c	14	19	27	22	14	9	22	18
SPCPB16A4.07	2	0	3	1	0	0	1	1
SPCC1795	5	1	4	2	2	0	1	1
SPCC1795.05c	17	0	15	0	4	0	13	0
SPCC1795.04c	5	0	6	0	3	0	7	0
SPCC1795.03	4	2	4	1	3	1	5	1
SPCC895.05	1	0	1	1	0	0	0	1
SPCC895.06	2	0	5	0	1	0	5	0
SPCC825.0	2	1	6	1	2	0	2	1
SPCC825.02	2	1	2	0	3	1	2	1
SPCC1259.01c	78	1	114	3	62	1	73	1
SPCC1259.02c	1	0	2	0	2	0	6	0
SPCC1259.04	3	0	11	0	2	0	5	1
SPCC1259.05c	1	0	4	0	3	0	3	1
SPCC1259.16	1	0	2	1	0	0	2	0
SPCC1259.06	3	0	8	0	2	0	3	0
SPCC1259.08	1	0	1	1	0	0	2	1
SPCC1259.09c	2	0	0	0	0	1	1	0
SPCC1259.12c	2	1	4	0	3	0	3	0
SPCC4B3.10c	4	0	4	1	0	1	1	2
SPCC4B3.08	6	0	3	3	4	0	6	2
SPCC4B3.07	11	1	15	0	10	1	6	3
SPCC4B3.04c	1	0	5	1	0	0	0	0
SPCC4B3.03c	9	0	10	3	6	1	11	0
SPCC550.06c	23	0	31	0	20	2	27	0
SPCC550.14	1	2	2	3	1	0	2	1
SPCC550.15c	2	0	1	0	1	0	2	1
SPCC645.06c	1	0	6	0	1	0	2	1
SPCC645.07	0	1	1	1	0	0	2	1
SPCC645.09	1	0	2	0	1	0	1	1
SPCC645.11c	1	0	1	2	0	0	5	0
SPCC645.10	3	1	2	0	2	0	3	0
SPCC645.14c	1	0	1	2	2	0	3	3
SPCC23B6.01c	2	0	2	0	1	0	1	0
SPCC23B6.04c	3	0	1	0	1	0	4	1
SPCC1322.04	3	1	5	1	3	2	5	4
SPCC1322.06	5	0	11	0	4	0	5	0
SPCC1322.10	4	1	7	1	1	0	12	0
SPCC1322	151	15	219	19	124	10	180	16
SPCC1322.15	2	1	2	0	0	0	3	0
SPCC1322.16	0	1	3	0	1	0	2	0
SPCC132.05c	3	0	1	0	1	0	3	0
SPCC338.17c	4	0	2	0	1	0	2	2
SPCC338.14	21	0	26	1	16	0	23	1
SPCC338.12	0	2	2	0	1	0	1	1
SPCC338.10c	2	0	3	1	1	0	1	0
SPCC338.08	3	0	3	0	4	0	0	0
SPCC338.06c	2	0	4	0	3	0	2	0
SPCC1281.0	1	0	2	0	1	0	1	1
SPCC1281.05	4	0	2	0	1	0	1	0
SPCC1281.06c	3	5	5	6	4	2	5	6
SPCC622.07	1	0	3	0	0	0	0	0
SPCC622.08c	3	2	2	1	3	2	6	2
SPCC622.09	2	1	4	1	0	0	3	3
SPCC622.12c	6	3	13	2	3	4	8	6
SPCC622.16c	1	0	3	1	1	0	2	0
SPCC622.18	198	7	198	5	143	3	168	2
SPCC188.02	1	0	9	0	8	1	5	0
SPCC188.06c	10	3	5	1	3	0	4	1
SPCC584.01c	3	1	2	3	0	0	2	0
SPCC584.04	6	0	10	0	5	0	9	0
SPCC1753.01c	3	0	7	0	0	1	0	0
SPCC584.05	3	1	1	0	1	0	2	0
SPCC162.09c	2	1	7	2	1	0	5	3
SPCC162.07	1	0	4	0	0	0	1	0
SPCC13B11.0	1750	346	2030	485	1294	300	2028	494
SPCC777.07	1	0	3	0	1	0	2	0
SPCC777.15	4	0	6	0	3	0	4	0
SPCC663.01c	2	1	6	1	1	0	3	0
SPCC663.03	3	1	2	0	1	0	0	0
SPCC663.04	49	0	77	3	34	0	60	2
SPCC663.18	33	1	52	2	23	2	50	0
SPCC663.05c	1	0	4	1	1	1	2	0
SPCC663.09c	2	0	7	1	1	1	4	0
SPCC663.10	3	0	4	1	4	0	2	0
SPCC663.12	1	0	1	0	4	0	1	0
SPCC417.08	11	2	18	6	9	3	12	5
SPCC417.15	1	1	1	1	2	1	2	0
SPCC191.02c	3	1	2	0	3	0	2	0
SPCC191.07	4	0	5	0	5	0	3	0
SPCC1450.02	7	0	14	0	7	1	10	0
SPCC1450.03	2	0	2	2	3	0	2	0
SPCC1450.04	155	1	209	0	121	1	136	3
SPCC1450.11c	3	7	1	7	0	1	3	4
SPCC1450.15	2	0	2	0	1	0	2	0
SPCC1450.16c	5	0	0	2	3	0	0	0
SPCC1442.04c	2	0	1	0	0	0	1	0
SPCC1442.06	4	0	5	1	1	0	6	2
SPCC1442.08c	11	0	15	1	8	0	8	0
SPCC1442.10c	2	0	7	0	2	0	5	0
SPCC1442.14c	6	0	8	0	1	0	4	0
SPCC285.03	1	0	2	1	0	0	1	0
SPCC285.08	0	1	2	0	2	0	4	0
SPCC285.13c	2	0	0	0	0	0	3	0
SPCC285.15c	36	2	42	3	19	0	43	0
SPCC285.17	3	0	9	0	3	0	3	1
SPCC1223.05c	23	4	39	9	20	5	18	7
SPCC1223.06	2	0	3	0	2	2	3	2
SPCC1223.07c	1	0	1	1	2	0	3	0
SPCC1223.08c	2	0	4	1	2	0	7	1
SPCC1223	3	0	2	1	1	0	3	2
SPCC1223.14	0	0	2	0	1	0	4	1
SPCC297.03	2	1	2	1	1	0	2	0
SPCC297.04c	1	0	3	2	3	0	2	0
SPCC737.02c	1	1	2	0	2	0	3	0
SPCC737.03c	0	2	1	2	0	0	0	1
SPCC737.06c	5	1	0	0	2	0	8	1
SPCC737.08	1	0	0	1	0	1	1	0
SPCC74.03c	1	1	1	0	5	0	2	0
SPCC74.05	17	3	34	6	19	0	29	3
SPCC18.01c	0	0	0	2	0	1	0	1
SPCC18.06c	6	0	0	0	4	0	0	0
SPCC18.13	4	0	2	0	1	0	2	0
SPCC18.14c	38	1	64	1	32	1	46	3
SPCC18.18c	2	0	3	1	1	0	2	0
SPCC1906.0	3	1	3	0	3	0	6	0
SPCC1739.04c	1	0	2	0	1	0	3	0
SPCC1739.07	2	1	4	0	1	0	0	0
SPCC1739.09c	3	0	3	0	0	0	2	0
SPCC1739.11c	1	1	2	0	0	0	3	1
SPCC1739.12	3	0	5	1	1	0	2	0
SPCC1739.13	8	11	17	9	11	4	10	12
SPCPB1C11.0	4	0	7	0	1	0	4	0
SPCPB1C11.03	1	0	2	1	0	0	4	0
SPCC576.07	1	0	2	0	3	0	2	0
SPCC576.08c	4	6	11	12	5	7	2	11
SPCC576.09	14	12	33	14	11	10	17	15
SPCC576.10c	4	1	0	0	1	0	0	1
SPCC576	24	4	36	6	19	3	28	3
SPCC576.14	3	0	11	0	7	0	11	1
SPCC126.01c	2	0	5	0	2	0	3	0
SPCC126.03	0	4	3	0	0	0	2	0
SPCC126.05c	2	0	8	0	4	0	4	0
SPCC126.07c	9	0	6	0	4	2	6	0
SPCC126.11c	12	0	9	0	10	0	9	0
SPCC126.13c	1	0	2	0	4	0	4	0
SPCC126.15c	6	1	11	2	7	1	12	1
SPCC1620.06c	4	0	4	0	3	1	5	0
SPCC1620	2	0	2	0	2	0	3	0
SPCC830.07c	1	0	1	1	0	1	4	6
SPCC830.08c	6	0	5	1	2	1	3	0
SPCC1919.09	4	0	7	1	3	0	5	0
SPCC1840.02c	3	1	3	1	3	0	6	0
SPCC1840.03	1	0	0	1	0	0	2	3
SPCC1840.06	1	1	5	1	1	0	2	0
SPCC1840.07c	1	0	0	1	2	0	1	0
SPCC1840.09	2	0	7	0	3	0	4	0
SPCC1840	4	0	1	0	2	0	4	0
SPCC965.03	2	0	0	0	3	0	0	0
SPCC965.07c	2	0	6	1	4	0	3	0
SPCC965.10	0	0	3	0	0	0	2	0
SPCC965.11c	1	0	4	0	3	0	7	0
SPCC1494.05c	5	0	5	1	2	0	5	3
SPCC1494.06c	2	2	4	2	1	0	2	0
SPCC70.03c	4	0	0	1	0	0	2	1
SPCC1827.01c	1	0	3	0	0	0	0	1
SPCC1827.02c	0	0	2	0	0	0	1	0
SPCC1827.03c	7	0	16	1	8	0	9	0
SPCC1827.05c	1	0	4	0	0	0	3	0
SPCC1827.06c	15	0	21	0	5	1	17	1
SPCP1E11.03	3	1	3	1	1	1	5	1
SPCP1E11.06	5	0	0	0	0	3	7	0
SPCP1E11.09c	9	1	22	1	13	0	11	0
SPCP1E	3	0	0	0	1	1	1	1
SPCC569.08c	2	1	3	0	0	0	2	1
SPCC569.05c	4	0	7	0	2	0	3	0
SPAC806.05	0	0	5	0	0	0	1	0
SPAC1639.01c	0	0	0	0	2	0	3	0
SPAC1F5.11c	0	0	1	1	0	0	1	1
SPAC630.10	0	0	1	0	0	0	4	0
SPAC24H6.03	0	0	4	0	0	1	3	1
SPAC2F7.07c	0	0	4	0	2	0	0	1
SPAC1D4.10	0	0	2	1	0	0	4	0
SPAC22G7.01c	0	0	3	2	0	0	1	1
SPAC22G7.02	0	0	1	1	2	1	0	0
SPAC521.03	0	0	2	0	1	0	4	1
SPAC821.05	0	0	2	0	0	0	2	0
SPAC22A12.14c	0	0	7	0	2	0	2	0
SPAC6F12.06	0	0	0	0	1	0	3	1
SPAC343.10	0	0	1	1	4	0	2	1
SPAC343.20	0	0	5	0	0	0	0	0
SPAC17A5.08	0	0	3	0	0	0	2	1
SPAPB1A10.08	0	0	1	0	1	0	2	2
SPAC3H1.02c	0	0	0	1	2	5	4	4
SPAC3H1.09c	0	0	2	0	1	0	2	0
SPAC17H9.05	0	0	1	0	1	0	3	0
SPAC23C11.09	0	0	0	4	0	1	0	0
SPAC6B12.07c	0	0	0	1	0	0	0	0
SPAC7D4.05	0	0	2	0	1	0	3	0
SPAC4F8	0	0	5	0	0	0	0	0
SPAC1805.18	0	0	4	0	2	0	3	1
SPAC3F10.13	0	0	3	1	0	0	2	0
SPACUNK4.17	0	0	5	0	1	0	2	0
SPAC24C9.08	0	0	3	0	1	0	0	1
SPAC589.09	0	0	1	0	1	1	4	0
SPAC26A3.08	0	0	1	0	0	0	3	0
SPAC3H5.04	0	0	7	1	2	0	1	0
SPAC17A2.13c	0	0	3	2	1	0	2	0
SPAC15E1.03	0	0	3	0	5	1	2	1
SPAC1556.02c	0	0	1	0	0	0	1	0
SPAC323.05c	0	0	1	0	2	0	2	2
SPAC25B8.09	0	0	3	0	0	0	1	1
SPAC1F7.03	0	0	0	0	0	0	2	1
SPAC2C4.11c	0	0	3	0	1	0	4	0
SPAC23D3.06c	0	0	1	0	1	0	1	0
SPAC12B10.01c	0	0	2	2	0	0	0	1
SPAC11H11.03c	0	0	3	0	3	0	1	0
SPAC1952.08c	0	0	4	0	2	0	4	0
SPAC22E12.03c	0	0	3	2	1	0	0	1
SPAC22E12.07	0	0	3	1	2	0	3	0
SPAC22E12.13c	0	0	4	0	1	0	0	1
SPAC26F1.09	0	0	3	0	0	0	3	1
SPAC4D7.04c	0	0	4	0	3	0	4	0
SPAC3G6.03c	0	0	3	0	1	0	1	0
SPAC29B12.14c	0	0	3	1	0	0	1	0
SPBC31E1.06	0	0	1	1	4	0	4	0
SPBC800.08	0	0	2	0	0	0	3	0
SPBC800.14c	0	0	4	1	0	0	0	1
SPBC582.07c	0	0	4	0	2	0	2	0
SPBC902.03	0	0	6	0	2	0	4	0
SPBC1706.03	0	0	4	0	1	0	2	0
SPBC115.01c	0	0	2	0	0	0	4	0
SPBC947.07	0	0	4	0	0	0	2	1
SPBC577.07	0	0	3	0	1	0	2	0
SPBP35G2.14	0	0	2	0	1	0	2	0
SPBC3D6.06c	0	0	0	1	1	0	2	0
SPBC30B4.08	0	0	5	0	0	0	2	0
SPBC17A3.05c	0	0	1	0	1	0	2	2
SPBC691.04	0	0	3	1	2	0	6	1
SPBC11B10.08	0	0	3	0	0	0	2	0
SPBC1D7.04	0	0	1	1	1	0	3	2
SPBC9B6.09c	0	0	1	0	0	0	2	1
SPBC3H7.07c	0	0	3	0	0	0	1	0
SPBC16E9.02c	0	0	5	1	0	0	2	0
SPBC16E9.18	0	0	4	0	2	0	1	0
SPBP23A10.04	0	0	3	1	4	0	2	0
SPBP23A10.06	0	0	4	1	1	0	2	1
SPBC17G9.02c	0	0	1	3	0	1	0	0
SPBC16H5.09c	0	0	3	1	0	0	2	0
SPBC12D12.02c	0	0	1	0	2	0	4	0
SPBC29A10.0	0	0	1	0	0	0	3	0
SPBC4F6.13c	0	0	2	1	0	0	2	3
SPBC336.08	0	0	2	0	0	0	2	1
SPBC15D4.14	0	0	4	1	1	1	3	0
SPBC4C3.07	0	0	4	0	2	0	1	1
SPBC776.07	0	0	1	0	1	1	3	1
SPBC21.03c	0	0	2	0	0	0	1	1
SPBC21.05c	0	0	4	0	0	0	2	0
SPBC11C11.03	0	0	2	1	0	0	1	1
SPBC3B8.04c	0	0	2	0	1	0	5	0
SPBC2G2.02	0	0	3	0	1	1	2	0
SPBP8B7.32	0	0	3	0	0	0	2	0
SPBC1347.09	0	0	1	0	0	0	2	0
SPBC16C6.01c	0	0	3	0	1	0	4	0
SPBC1289.09	0	0	3	0	1	0	2	1
SPCC330.09	0	0	2	1	2	0	1	2
SPCC553.02	0	0	2	1	0	0	4	0
SPCC306.09c	0	0	1	4	1	0	0	1
SPCC1183.09c	0	0	3	0	1	0	2	1
SPCC18B5.02c	0	0	6	1	1	0	0	0
SPCC550.01c	0	0	3	0	1	0	3	0
SPCC550	0	0	2	0	0	0	0	1
SPCC622.14	0	0	4	0	3	0	2	1
SPCC11E10.08	0	0	2	0	2	0	3	0
SPCC777.09c	0	0	2	0	0	0	1	0
SPCC191.08	0	0	3	0	1	1	1	1
SPCC285.14	0	0	1	0	1	0	2	0
SPCC297.05	0	0	1	1	1	0	3	0
SPCC18.15	0	0	2	1	0	0	2	1
SPCC1739.02c	0	0	8	1	2	0	2	2
SPCC576.03c	0	0	1	0	0	0	0	2
SPCC790.02	0	0	5	0	2	0	2	2
SPCC965.09	0	0	4	0	0	0	1	0
SPAC1565.07c	0	0	3	0	0	0	0	1
SPAPB1A10.12c	0	0	1	0	0	0	4	0
SPAC823.03	0	0	3	0	1	0	4	2
SPAC19G12.15c	0	0	2	0	1	0	0	1
SPAC26H5.06	0	0	3	1	2	1	6	0
SPAC1851.02	0	0	2	0	0	0	1	0
SPBC337.15c	0	0	2	0	1	0	3	0
SPBC17A3.07	0	0	2	0	1	0	0	0
SPBC1347	0	0	0	0	3	0	3	1
SPCC1259.07	0	0	3	0	1	0	5	0
SPCC645.13	0	0	3	0	0	0	4	0
SPCC576.12c	0	0	2	0	4	0	2	0
SPAC4F10.05c	0	0	0	0	33	5	0	0

## Sheet: Stress conditions
Suppl. Table S2. Stress conditions (corresponding to Fig. 1C)
Nr of condition on heatmap	Medium	Stress factor	Concentration / conditions	Group / function
1	YES	-	-	control
2	EMM	-	-	control
3	EMM (2% glycerol)	-	-	control
4	EMM	antimycin A	0.075 mg/L	respiratory chain inhibitor
5	EMM	antimycin A	1.5 mg/L	respiratory chain inhibitor
6	EMM (2% glycerol)	antimycin A	1.5 mg/L	respiratory chain inhibitor
7	EMM (2% glycerol)	antimycin A	0.75 mg/L	respiratory chain inhibitor
8	EMM (2% glycerol)	antimycin A	0.15 mg/L	respiratory chain inhibitor
9	EMM	G418	44 µg/L	protein synthesis inhibitors
10	EMM	hygromycin	44 µg/L	protein synthesis inhibitors
11	EMM	cycloheximide	1 mg/mL	protein synthesis inhibitors
12	EMM	cycloheximide	0.5 mg/mL	protein synthesis inhibitors
13	EMM	hygromycyna	20µg/L	protein synthesis inhibitors
14	EMM	chloramphenicol	2 g/L	protein synthesis inhibitors
15	EMM	chloramphenicol	1 g/L	protein synthesis inhibitors
16	EMM	H2O2	0.5 mM	oxidative stress
17	EMM	H2O2	1 mM	oxidative stress
18	EMM	MgCl2	1.25 mM	osmotic stress
19	EMM	MgCl2	2.5 mM	osmotic stress
20	EMM	CsCl	6.25 g/L	osmotic stress
21	EMM	sorbitol	0.9 M	osmotic stress
22	EMM	KCl	0.75 M	osmotic stress
23	EMM	KCl	1.5 M	osmotic stress
24	EMM	NaCl	0.1 M	osmotic stress
25	EMM	NaCl	0.05 M	osmotic stress
26	EMM	sorbitol	0.7 M	osmotic stress
27	EMM/ YES	heating before culltivation	40℃ 10 min	heat shock
28	EMM	heating before culltivation	45℃ 10 min	heat shock
29	EMM	heating before culltivation	45℃ 20 min	heat shock
30	EMM	heating before culltivation	50℃ 15 min	heat shock
31	EMM-N	methionine	0.1 g/L	amino acids
32	EMM-N	methionine	0.5 g/L	amino acids
33	EMM-N	arginine	0.2 g/L	amino acids
34	EMM-N	glutamine	0.2 g/L	amino acids
35	EMM-N	histidine	0.2 g/L	amino acids
36	EMM-N	proline	0.2 g/L	amino acids
37	EMM	ethanol	5% (v/v)	alcohol
38	EMM	ethanol	7% (v/v)	alcohol
39	EMM	ethanol	10% (v/v)	alcohol

## Sheet: DE genes lists
	Suppl Table S3. List of down- and upregulated genes
	Strains	Down- or upregulated	Systematic ID	Gene name	Product description
1	Δcid1	downregulated	SPAC3G9.11c	pdc201	pyruvate decarboxylase (predicted)
2	Δcid1	downregulated	SPAC19D5.03	cid1	terminal uridylyltransferase Cid1
3	Δcid1	upregulated	SPAC1002.18	urg3	DUF1688 family fungal conserved protein, implicated in uracil or riboflavin metabolism
4	Δcid1	upregulated	SPAC1002.19	urg1	GTP cyclohydrolase II Urg1 (predicted)
5	Δcid1	upregulated	SPAC1399.04c	uck2	uracil phosphoribosyltransferase Uck2
6	Δcid1	upregulated	SPAC1002.17c	urg2	uracil phosphoribosyltransferase (predicted)
7	Δcid1	upregulated	SPBC29B5.02c	isp4	plasma membrane OPT oligopeptide transmembrane transporter family Isp4
1	Δcid16	downregulated	SPAC977.15		dienelactone hydrolase family, implicated in cellular detoxification
2	Δcid16	downregulated	SPAC977.17		plasma membrane aquaporin family transmembrane transporter (predicted)
3	Δcid16	downregulated	SPAC17H9.01	cid16	poly(A/U) polymerase Cid16 (predicted)
4	Δcid16	downregulated	SPAC869.06c	hry1	HHE domain cation binding protein (predicted)
5	Δcid16	downregulated	SPAC186.01	pfl9	cell surface glycoprotein, flocculin Pfl9, DIPSY family
6	Δcid16	downregulated	SPAC977.16c	dak2	dihydroxyacetone kinase Dak2
7	Δcid16	downregulated	SPNCRNA.875	gcv1-antisense-1	antisense RNA (predicted)
8	Δcid16	downregulated	SPAC27D7.11c		But2 family protein, similar to cell surface molecules
9	Δcid16	downregulated	SPNCRNA.1361		intergenic RNA (predicted)
10	Δcid16	downregulated	SPBC609.04	caf5	plasma membrane spermine family transmembrane transporter Caf5
11	Δcid16	downregulated	SPNCRNA.1317	mal1-antisense-1	antisense RNA (predicted)
12	Δcid16	downregulated	SPNCRNA.1626		antisense RNA (predicted)
13	Δcid16	downregulated	SPCC417.12		carboxylesterase, type B family protein
14	Δcid16	downregulated	SPCC1919.07		Schizosaccharomyces specific protein
15	Δcid16	upregulated	SPAC5H10.04		NADPH dehydrogenase, (Old yellow enzyme) involved in small alpha,beta-unsaturated carbonyl compounds (predicted)
16	Δcid16	upregulated	SPNCRNA.689	SPAC2G11.10c-antisense-1	antisense RNA (predicted)
17	Δcid16	upregulated	SPAC521.03		short chain dehydrogenase, human DHRS7 family(predicted)
18	Δcid16	upregulated	SPNCRNA.697	SPAC1687.19c-antisense-1	antisense RNA (predicted)
19	Δcid16	upregulated	SPNCRNA.701	SPAC222.13c-antisense-1	antisense RNA (predicted)
20	Δcid16	upregulated	SPNCRNA.735		antisense RNA (predicted)
21	Δcid16	upregulated	SPNCRNA.742	SPAC9.08c-antisense-1	antisense RNA (predicted), possible alternative UTR	123
22	Δcid16	upregulated	SPAC343.07	mug28	RNA-binding protein Mug28
23	Δcid16	upregulated	SPNCRNA.763	sgt1-antisense-1	antisense RNA (predicted)
24	Δcid16	upregulated	SPAC1002.18	urg3	DUF1688 family fungal conserved protein, implicated in uracil or riboflavin metabolism
25	Δcid16	upregulated	SPAC1002.19	urg1	GTP cyclohydrolase II Urg1 (predicted)
26	Δcid16	upregulated	SPAC1399.04c	uck2	uracil phosphoribosyltransferase Uck2
27	Δcid16	upregulated	SPAC4G9.05	mpf1	meiotic pumilio family RNA-binding protein Mpf1 (predicted)
28	Δcid16	upregulated	SPAC6C3.07	mug68	Schizosaccharomyces specific protein Mug68
29	Δcid16	upregulated	SPNCRNA.824	SPAC6B12.04c-antisense-1	antisense RNA (predicted)
30	Δcid16	upregulated	SPNCRNA.858	SPACUNK4.09-antisense-2	antisense RNA (predicted), possible alternative UTR
31	Δcid16	upregulated	SPAPB1A11.02		esterase/lipase (predicted)
32	Δcid16	upregulated	SPAPB1A11.03		cytochrome b2 (L-lactate cytochrome-c oxidoreductase) (predicted)
33	Δcid16	upregulated	SPAC8E11.03c	dmc1	RecA family ATPase Dmc1
34	Δcid16	upregulated	SPNCRNA.936	rad50-antisense-1	antisense RNA (predicted)
35	Δcid16	upregulated	SPAC4H3.08		3-hydroxyacyl-CoA dehydrogenase (predicted)
36	Δcid16	upregulated	SPNCRNA.947	dph4-antisense-1	antisense RNA (predicted)
37	Δcid16	upregulated	SPAC1F7.08	fio1	plasma membrane iron transport multicopper oxidase Fio1
38	Δcid16	upregulated	SPNCRNA.1049	rrn5-antisense-1	antisense RNA (predicted)
39	Δcid16	upregulated	SPNCRNA.1079	rad2-antisense-1	antisense RNA (predicted), possible alternative UTR
40	Δcid16	upregulated	SPNCRNA.1085	SPAC1039.07c-antisense-1	antisense RNA (predicted), possible alternative UTR
41	Δcid16	upregulated	SPNCRNA.610	SPAC11D3.15-antisense-1	antisense RNA (predicted)
42	Δcid16	upregulated	SPNCRNA.654	SPAC24H6.02c-antisense-1	antisense RNA (predicted)
43	Δcid16	upregulated	SPAC3H8.09c	nab3	poly(A) binding protein Nab3 (predicted)
44	Δcid16	upregulated	SPNCRNA.676	alp41-antisense-1	antisense RNA (predicted)
45	Δcid16	upregulated	SPAC22F3.04	mug62	acetyl-CoA biosynthesis protein (predicted)
46	Δcid16	upregulated	SPAC22F3.02	atf31	DNA-binding transcription factor Atf31
47	Δcid16	upregulated	SPATRNAGLU.01		tRNA Glutamic acid
48	Δcid16	upregulated	SPAC1A6.08c	mug125	Schizosaccharomyces specific protein Mug125
49	Δcid16	upregulated	SPNCRNA.739	cyp1-antisense-1	antisense RNA (predicted)
50	Δcid16	upregulated	SPNCRNA.747	osh3-antisense-1	antisense RNA (predicted)
51	Δcid16	upregulated	SPAC1610.03c	crp79	poly(A) binding protein Crp79
52	Δcid16	upregulated	SPAC1002.17c	urg2	uracil phosphoribosyltransferase (predicted)
53	Δcid16	upregulated	SPAC13F5.07c	hpz2	zf PARP type zinc finger protein Hpz2
54	Δcid16	upregulated	SPNCRNA.846	cig2-antisense-1	antisense RNA (predicted)
55	Δcid16	upregulated	SPNCRNA.855		intergenic RNA (predicted)
56	Δcid16	upregulated	SPAC8F11.05c	mug130	Schizosaccharomyces specific protein
57	Δcid16	upregulated	SPNCRNA.888	end4-antisense-1	antisense RNA (predicted), possible alternative UTR
58	Δcid16	upregulated	SPNCRNA.905	SPAC8E11.01c-antisense-1	antisense RNA (predicted)
59	Δcid16	upregulated	SPNCRNA.561	pkl1-antisense-1	antisense RNA (predicted)
60	Δcid16	upregulated	SPNCRNA.908	rpt5-antisense-1	antisense RNA (predicted)
61	Δcid16	upregulated	SPAC16E8.05c		Schizosaccharomyces specific protein Mde1
62	Δcid16	upregulated	SPAC15A10.05c	mug182	NADHX epimerase (predicted)
63	Δcid16	upregulated	SPNCRNA.927	ain1-antisense-1	antisense RNA (predicted)
64	Δcid16	upregulated	SPNCRNA.930		antisense RNA (predicted)
65	Δcid16	upregulated	SPAC4H3.03c		glucan 1,4-alpha-glucosidase (predicted)
66	Δcid16	upregulated	SPNCRNA.952	trm5-antisense-1	antisense RNA (predicted), possible alternative UTR
67	Δcid16	upregulated	SPAPB15E9.02c		dubious
68	Δcid16	upregulated	SPAC1F7.07c	fip1	plasma membrane iron transmembrane transporter Fip1
69	Δcid16	upregulated	SPNCRNA.1001	pby1-antisense-1	antisense RNA (predicted)
70	Δcid16	upregulated	SPNCRNA.1033	SPAC19B12.01-antisense-1	antisense RNA (predicted)
71	Δcid16	upregulated	SPAC1250.02	mug95	Schizosaccharomyces specific protein Mug95
72	Δcid16	upregulated	SPNCRNA.1062		intergenic RNA (predicted), possible alternative UTR
73	Δcid16	upregulated	SPBPB8B6.03	fah1	fatty acid amide hydrolase Fah1 (predicted)
74	Δcid16	upregulated	SPNCRNA.1301	grt1-antisense-1	antisense RNA (predicted)
75	Δcid16	upregulated	SPBPB10D8.01		cysteine transmembrane transporter (predicted)
76	Δcid16	upregulated	SPBC1683.12		carboxylic acid transmembrane transporter (predicted)
77	Δcid16	upregulated	SPBC428.07	meu6	pleckstrin homology domain protein Meu6
78	Δcid16	upregulated	SPBC1685.06	cid11	poly(A) polymerase Cid11, terminal uridylyl transferase (predicted)
79	Δcid16	upregulated	SPNCRNA.1414	SPBC1709.19c-antisense-1	antisense RNA (predicted), possible alternative UTR
80	Δcid16	upregulated	SPNCRNA.1450	ngg1-antisense-1	antisense RNA (predicted)
81	Δcid16	upregulated	SPBC2F12.09c	atf21	DNA-binding transcription factor, Atf-CREB family Atf21
82	Δcid16	upregulated	SPBC28E12.02		RNA-binding protein, Human BICC1 ortholog
83	Δcid16	upregulated	SPBC21D10.08c		conserved fungal protein
84	Δcid16	upregulated	SPNCRNA.1535	mfg1-antisense-1	antisense RNA (predicted)
85	Δcid16	upregulated	SPNCRNA.1575	amo1-antisense-1	antisense RNA (predicted)
86	Δcid16	upregulated	SPNCRNA.1589	SPBC19F8.04c-antisense-1	antisense RNA (predicted)
87	Δcid16	upregulated	SPNCRNA.421		non-coding RNA (predicted)
88	Δcid16	upregulated	SPBC1347.03	meu14	sporulation specific PIL domain protein Meu14
89	Δcid16	upregulated	SPNCRNA.105		non-coding RNA (predicted)
90	Δcid16	upregulated	SPNCRNA.1666		intergenic RNA (predicted)
91	Δcid16	upregulated	SPBC1289.14		adducin (predicted)
92	Δcid16	upregulated	SPBC8E4.05c		fumarate lyase superfamily, unknown specificity, bacterial 3-carboxy-cis,cis-muconate cycloisomerase related
93	Δcid16	upregulated	SPBPB2B2.01		amino acid transmembrane transporter (predicted)
94	Δcid16	upregulated	SPBPB8B6.04c	grt1	DNA-binding transcription factor Grt1 (predicted)
95	Δcid16	upregulated	SPBC1773.06c	adh8	alcohol dehydrogenase (predicted)
96	Δcid16	upregulated	SPBC146.11c	mug97	meiotically upregulated gene Mug97
97	Δcid16	upregulated	SPNCRNA.1408	SPBC1734.03-antisense-1	antisense RNA (predicted)
98	Δcid16	upregulated	SPNCRNA.1410	chs2-antisense-1	antisense RNA (predicted), possible alternative UTR
99	Δcid16	upregulated	SPNCRNA.569	rtt10-antisense-1	antisense RNA (predicted)
100	Δcid16	upregulated	SPBC29B5.02c	isp4	plasma membrane OPT oligopeptide transmembrane transporter family Isp4
101	Δcid16	upregulated	SPBC28E12.01c	apc13	anaphase-promoting complex TPR lobe accessory factor Apc13
102	Δcid16	upregulated	SPBC23G7.13c		plasma membrane urea transmembrane transporter (predicted)
103	Δcid16	upregulated	SPBC14C8.05c	meu17	glucan-alpha-1,4-glucosidase
104	Δcid16	upregulated	SPNCRNA.1525	psm1-antisense-1	antisense RNA (predicted)
105	Δcid16	upregulated	SPNCRNA.1557	lid2-antisense-1	antisense RNA (predicted)
106	Δcid16	upregulated	SPBC4C3.08	otg2	alpha-1,3-galactosyltransferase
107	Δcid16	upregulated	SPNCRNA.1586	sec2302-antisense-1	antisense RNA (predicted)
108	Δcid16	upregulated	SPNCRNA.1647	SPBC1604.09c-antisense-1	antisense RNA (predicted)
109	Δcid16	upregulated	SPNCRNA.1661	cwf10-antisense-1	antisense RNA (predicted)
110	Δcid16	upregulated	SPNCRNA.1664	tim54-antisense-1	antisense RNA (predicted), possible alternative UTR
111	Δcid16	upregulated	SPNCRNA.1667	SPBC56F2.07c-antisense-1	antisense RNA (predicted)
112	Δcid16	upregulated	SPNCRNA.1675	SPBC1861.05-antisense-1	antisense RNA (predicted)
113	Δcid16	upregulated	SPBC1861.06c	mug131	UPF0300 family protein 4
114	Δcid16	upregulated	SPBC1289.16c	cao2	copper amine oxidase-like protein Cao2
115	Δcid16	upregulated	SPNCRNA.1140	aphl-antisense-1	antisense RNA (predicted)
116	Δcid16	upregulated	SPNCRNA.472		non-coding RNA (predicted)
117	Δcid16	upregulated	SPCC1281.04	akr7	pyridoxal reductase (predicted)
118	Δcid16	upregulated	SPNCRNA.67	epe1-antisense-1	antisense RNA (predicted)
119	Δcid16	upregulated	SPCC188.12	spn6	meiotic (sporulation) septin Spn6
120	Δcid16	upregulated	SPNCRNA.1205		intergenic RNA (predicted), possible alternative UTR
121	Δcid16	upregulated	SPNCRNA.495		non-coding RNA (predicted)	-
122	Δcid16	upregulated	SPCC777.04		amino acid transmembrane transporter (predicted)
123	Δcid16	upregulated	SPNCRNA.1218		intergenic RNA (predicted), possible alternative UTR
124	Δcid16	upregulated	SPCC1919.11	mug137	BAR adaptor protein, human endophilin A3-like (predicted)
125	Δcid16	upregulated	SPCC1840.12	opt3	OPT oligopeptide transmembrane transporter family protein Opt3
126	Δcid16	upregulated	SPNCRNA.29	meu19	non-coding RNA, poly(A)-bearing (predicted)
127	Δcid16	upregulated	SPNCRNA.1126	SPCC553.08c-antisense-1	antisense RNA (predicted)
128	Δcid16	upregulated	SPCC1183.12	spo13	sporulation specific Rab GEF Spo13
129	Δcid16	upregulated	SPNCRNA.1151	sif2-antisense-1	antisense RNA (predicted)
130	Δcid16	upregulated	SPCC132.04c	gdh2	NAD-dependent glutamate dehydrogenase Gdh2
131	Δcid16	upregulated	SPNCRNA.1204	rsm1-antisense-1	antisense RNA (predicted)
132	Δcid16	upregulated	SPCC13B11.03c		hydroxyacylglutathione hydrolase (predicted)
133	Δcid16	upregulated	SPCC417.06c	mug27	meiosis specific serine/threonine protein kinase (NDR family) Mug27/Slk1
134	Δcid16	upregulated	SPCC1620.04c	fzr3	meiotic fizzy-related APC coactivator Fzr3
135	Δcid16	upregulated	SPNCRNA.1271	ckk2-antisense-1	antisense RNA (predicted), possible alternative UTR
136	Δcid16	upregulated	SPNCRNA.1276	brl1-antisense-1	antisense RNA (predicted)
137	Δcid16	upregulated	SPCC569.04		Schizosaccharomyces pombe specific protein
1	Δcid1Δcid16	downregulated	SPNCRNA.1308
2	Δcid1Δcid16	downregulated	SPAC977.15		dienelactone hydrolase family, implicated in cellular detoxification
3	Δcid1Δcid16	downregulated	SPAC977.17		plasma membrane aquaporin family transmembrane transporter (predicted)
4	Δcid1Δcid16	downregulated	SPAC17H9.01	cid16	poly(A/U) polymerase Cid16 (predicted)
5	Δcid1Δcid16	downregulated	SPAC19D5.03	cid1	terminal uridylyltransferase Cid1
6	Δcid1Δcid16	downregulated	SPAC1039.01		amino acid transmembrane transporter (predicted)
7	Δcid1Δcid16	downregulated	SPAC1039.02		extracellular 5'-nucleotidase, human NT5E family (predicted)
8	Δcid1Δcid16	downregulated	SPAC869.06c	hry1	HHE domain cation binding protein (predicted)
9	Δcid1Δcid16	downregulated	SPAC186.01	pfl9	cell surface glycoprotein, flocculin Pfl9, DIPSY family
10	Δcid1Δcid16	downregulated	SPBPB2B2.01		amino acid transmembrane transporter (predicted)
11	Δcid1Δcid16	downregulated	SPNCRNA.1626		antisense RNA (predicted)
12	Δcid1Δcid16	downregulated	SPCC1919.07		Schizosaccharomyces specific protein
13	Δcid1Δcid16	downregulated	SPCC13B11.04c	fmd3	glutathione-dependent formaldehyde dehydrogenase (predicted)
14	Δcid1Δcid16	upregulated	SPAC5H10.04		NADPH dehydrogenase, (Old yellow enzyme) involved in small alpha,beta-unsaturated carbonyl compounds (predicted)
15	Δcid1Δcid16	upregulated	SPNCRNA.689	SPAC2G11.10c-antisense-1	antisense RNA (predicted)
16	Δcid1Δcid16	upregulated	SPNCRNA.697	SPAC1687.19c-antisense-1	antisense RNA (predicted)
17	Δcid1Δcid16	upregulated	SPNCRNA.701	SPAC222.13c-antisense-1	antisense RNA (predicted)
18	Δcid1Δcid16	upregulated	SPNCRNA.735		antisense RNA (predicted)
19	Δcid1Δcid16	upregulated	SPNCRNA.742	SPAC9.08c-antisense-1	antisense RNA (predicted), possible alternative UTR
20	Δcid1Δcid16	upregulated	SPAC343.07	mug28	RNA-binding protein Mug28
21	Δcid1Δcid16	upregulated	SPNCRNA.763	sgt1-antisense-1	antisense RNA (predicted)
22	Δcid1Δcid16	upregulated	SPAC4G9.05	mpf1	meiotic pumilio family RNA-binding protein Mpf1 (predicted)
23	Δcid1Δcid16	upregulated	SPAC6C3.07	mug68	Schizosaccharomyces specific protein Mug68
24	Δcid1Δcid16	upregulated	SPNCRNA.824	SPAC6B12.04c-antisense-1	antisense RNA (predicted)
25	Δcid1Δcid16	upregulated	SPNCRNA.858	SPACUNK4.09-antisense-2	antisense RNA (predicted), possible alternative UTR
26	Δcid1Δcid16	upregulated	SPAC8E11.03c	dmc1	RecA family ATPase Dmc1
27	Δcid1Δcid16	upregulated	SPNCRNA.936	rad50-antisense-1	antisense RNA (predicted)
28	Δcid1Δcid16	upregulated	SPNCRNA.1028	SPAC4F10.05c-antisense-1	antisense RNA (predicted)
29	Δcid1Δcid16	upregulated	SPNCRNA.1049	rrn5-antisense-1	antisense RNA (predicted)
30	Δcid1Δcid16	upregulated	SPNCRNA.1079	rad2-antisense-1	antisense RNA (predicted), possible alternative UTR
31	Δcid1Δcid16	upregulated	SPNCRNA.1085	SPAC1039.07c-antisense-1	antisense RNA (predicted), possible alternative UTR
32	Δcid1Δcid16	upregulated	SPAC22F3.04	mug62	acetyl-CoA biosynthesis protein (predicted)
33	Δcid1Δcid16	upregulated	SPAC22F3.02	atf31	DNA-binding transcription factor Atf31
34	Δcid1Δcid16	upregulated	SPAC1A6.08c	mug125	Schizosaccharomyces specific protein Mug125
35	Δcid1Δcid16	upregulated	SPNCRNA.716	SPAC56F8.12-antisense-1	antisense RNA (predicted)
36	Δcid1Δcid16	upregulated	SPNCRNA.747	osh3-antisense-1	antisense RNA (predicted)
37	Δcid1Δcid16	upregulated	SPAC1610.03c	crp79	poly(A) binding protein Crp79
38	Δcid1Δcid16	upregulated	SPNCRNA.795	utp5-antisense-1	antisense RNA (predicted)
39	Δcid1Δcid16	upregulated	SPAC13G7.02c	ssa1	Hsp70 family heat shock protein Ssa1
40	Δcid1Δcid16	upregulated	SPNCRNA.846	cig2-antisense-1	antisense RNA (predicted)
41	Δcid1Δcid16	upregulated	SPNCRNA.855		intergenic RNA (predicted)
42	Δcid1Δcid16	upregulated	SPAC8F11.05c	mug130	Schizosaccharomyces specific protein
43	Δcid1Δcid16	upregulated	SPNCRNA.905	SPAC8E11.01c-antisense-1	antisense RNA (predicted)
44	Δcid1Δcid16	upregulated	SPAC15A10.05c	mug182	NADHX epimerase (predicted)
45	Δcid1Δcid16	upregulated	SPAC4H3.03c		glucan 1,4-alpha-glucosidase (predicted)
46	Δcid1Δcid16	upregulated	SPNCRNA.1001	pby1-antisense-1	antisense RNA (predicted)
47	Δcid1Δcid16	upregulated	SPAC1250.02	mug95	Schizosaccharomyces specific protein Mug95
48	Δcid1Δcid16	upregulated	SPAC26F1.11		dubious
49	Δcid1Δcid16	upregulated	SPBC1683.12		carboxylic acid transmembrane transporter (predicted)
50	Δcid1Δcid16	upregulated	SPBC428.07	meu6	pleckstrin homology domain protein Meu6
51	Δcid1Δcid16	upregulated	SPNCRNA.1450	ngg1-antisense-1	antisense RNA (predicted)
52	Δcid1Δcid16	upregulated	SPBC28E12.02		RNA-binding protein, Human BICC1 ortholog
53	Δcid1Δcid16	upregulated	SPBC21D10.08c		conserved fungal protein
54	Δcid1Δcid16	upregulated	SPNCRNA.1527		intergenic RNA (predicted), possible alternative UTR
55	Δcid1Δcid16	upregulated	SPBC1347.03	meu14	sporulation specific PIL domain protein Meu14
56	Δcid1Δcid16	upregulated	SPNCRNA.1666		intergenic RNA (predicted)
57	Δcid1Δcid16	upregulated	SPBC1289.14		adducin (predicted)
58	Δcid1Δcid16	upregulated	SPBCPT2R1.08c	tlh2	RecQ type DNA helicase Tlh1
59	Δcid1Δcid16	upregulated	SPBPB8B6.04c	grt1	DNA-binding transcription factor Grt1 (predicted)
60	Δcid1Δcid16	upregulated	SPNCRNA.569	rtt10-antisense-1	antisense RNA (predicted)
61	Δcid1Δcid16	upregulated	SPNCRNA.1451	cdc28-antisense-1	antisense RNA (predicted)
62	Δcid1Δcid16	upregulated	SPBC28E12.01c	apc13	anaphase-promoting complex TPR lobe accessory factor Apc13
63	Δcid1Δcid16	upregulated	SPNCRNA.1557	lid2-antisense-1	antisense RNA (predicted)
64	Δcid1Δcid16	upregulated	SPBC4C3.08	otg2	alpha-1,3-galactosyltransferase
65	Δcid1Δcid16	upregulated	SPNCRNA.1582	SPBC405.06-antisense-1	antisense RNA (predicted)
66	Δcid1Δcid16	upregulated	SPNCRNA.541	SPBC405.06-antisense-2	antisense RNA (predicted)
67	Δcid1Δcid16	upregulated	SPBC2G2.15c	mrm2	mitochondrial 2' O-ribose methyltransferase Mrm2 (predicted)
68	Δcid1Δcid16	upregulated	SPNCRNA.1647	SPBC1604.09c-antisense-1	antisense RNA (predicted)
69	Δcid1Δcid16	upregulated	SPNCRNA.1661	cwf10-antisense-1	antisense RNA (predicted)
70	Δcid1Δcid16	upregulated	SPNCRNA.1667	SPBC56F2.07c-antisense-1	antisense RNA (predicted)
71	Δcid1Δcid16	upregulated	SPNCRNA.1675	SPBC1861.05-antisense-1	antisense RNA (predicted)
72	Δcid1Δcid16	upregulated	SPBC1861.06c	mug131	UPF0300 family protein 4
73	Δcid1Δcid16	upregulated	SPBC1289.16c	cao2	copper amine oxidase-like protein Cao2
74	Δcid1Δcid16	upregulated	SPNCRNA.1140	aphl-antisense-1	antisense RNA (predicted)
75	Δcid1Δcid16	upregulated	SPNCRNA.1143	SPCC1672.03c-antisense-1	antisense RNA (predicted)
76	Δcid1Δcid16	upregulated	SPCC1281.04	akr7	pyridoxal reductase (predicted)
77	Δcid1Δcid16	upregulated	SPCC188.12	spn6	meiotic (sporulation) septin Spn6
78	Δcid1Δcid16	upregulated	SPCC777.04		amino acid transmembrane transporter (predicted)
79	Δcid1Δcid16	upregulated	SPNCRNA.1218		intergenic RNA (predicted), possible alternative UTR
80	Δcid1Δcid16	upregulated	SPCC1919.11	mug137	BAR adaptor protein, human endophilin A3-like (predicted)
81	Δcid1Δcid16	upregulated	SPCC1840.12	opt3	OPT oligopeptide transmembrane transporter family protein Opt3
82	Δcid1Δcid16	upregulated	SPNCRNA.29	meu19	non-coding RNA, poly(A)-bearing (predicted)
83	Δcid1Δcid16	upregulated	SPCC1183.12	spo13	sporulation specific Rab GEF Spo13
84	Δcid1Δcid16	upregulated	SPNCRNA.1151	sif2-antisense-1	antisense RNA (predicted)
85	Δcid1Δcid16	upregulated	SPNCRNA.581	SPCC1393.03-antisense-1	antisense RNA (predicted)
86	Δcid1Δcid16	upregulated	SPCC132.04c	gdh2	NAD-dependent glutamate dehydrogenase Gdh2
87	Δcid1Δcid16	upregulated	SPNCRNA.1204	rsm1-antisense-1	antisense RNA (predicted)
88	Δcid1Δcid16	upregulated	SPCC13B11.03c		hydroxyacylglutathione hydrolase (predicted)
89	Δcid1Δcid16	upregulated	SPCC417.06c	mug27	meiosis specific serine/threonine protein kinase (NDR family) Mug27/Slk1
90	Δcid1Δcid16	upregulated	SPNCRNA.1227	ste6-antisense-1	antisense RNA (predicted)
91	Δcid1Δcid16	upregulated	SPNCRNA.1252	ams2-antisense-1	antisense RNA (predicted)
92	Δcid1Δcid16	upregulated	SPCC1620.04c	fzr3	meiotic fizzy-related APC coactivator Fzr3
93	Δcid1Δcid16	upregulated	SPNCRNA.1271	ckk2-antisense-1	antisense RNA (predicted), possible alternative UTR
94	Δcid1Δcid16	upregulated	SPNCRNA.584	lncRNA584	meiosis-specific Smp foci lncRNA
95	Δcid1Δcid16	upregulated	SPNCRNA.1276	brl1-antisense-1	antisense RNA (predicted)

## Sheet: AnGeLi_DE genes
Suppl Table S4. Analysis of list of upregulated genes (AnGeLi)
Δcid16
Category_Name	GeneSet_Name	over_represented/under_represented	List_Frequency	Background_Frequency	Corrected_pvalue
Transcript Features	mRNA copies per proliferating cell	Lower	6.67214	133.828	1.3325e-36
Transcript Features	mRNA copies per quiescent cell	Lower	3.24376	16.2058	1.77507e-24
Transcript Features	mRNA level (WT)	Lower	688.374	2823.66	2.00997e-14
Transcript Features	Relative Pol II occupancy	Lower	0.680621	1.34863	1.387e-13
Transcript Features	ncRNA	Enriched	50.4065040650407 (62/123)	21.8843683083512 (1533/7005)	1.35572e-09
Transcript Features	protein coding	Underrepresented	48.780487804878 (60/123)	73.3190578158458 (5136/7005)	2.22731e-06
Δcid1Δcid16
Category_Name	GeneSet_Name	over_represented/under_represented	List_Frequency	Background_Frequency	Corrected_pvalue
Transcript Features	mRNA copies per proliferating cell	Lower	0.314327	133.137	2.97603e-28
Transcript Features	mRNA copies per quiescent cell	Lower	0.188232	16.1654	1.56169e-22
Transcript Features	mRNA level (WT)	Lower	368.011	2817.18	4.78423e-12
Transcript Features	Relative Pol II occupancy	Lower	0.711414	1.3452	4.36593e-09
Transcript Features	ncRNA	Enriched	53.6585365853659 (44/82)	21.8843683083512 (1533/7005)	1.94738e-07
Transcript Features	protein coding	Underrepresented	46.3414634146341 (38/82)	73.3190578158458 (5136/7005)	9.72177e-05

## Sheet: RNAseq_Summary
	WT_1	WT_2	C1_1	C1_2	C16_1	C16_2	C1C16_1	C1C16_2
Numer of reads in raw data	29618896	21115284	46734242	37940476	47974388	33716752	50433587	53149768
Number of reads for alignment	28444978	20431399	44574915	36338624	45658566	32370643	46375600	50716224
Uniquely mapped [%]	84.85	86.76	82.35	76.49	81.77	84.46	43.44	82.42
Mapped >1 [%]	11.11	9.67	12.78	18.54	13.33	10.83	31.64	12.47		/mapped/hisat2
